# Supplementary material for: N′-(5-Bromo-2-hy­droxy­benzyl­idene)-4-nitro­benzohydrazide methanol monosolvate
Source: Acta Crystallogr Sect E Struct Rep Online. 2011 Jul 30;67(Pt 8):o2198. doi: 10.1107/S1600536811030108 (PMC3213628; doi:10.1107/S1600536811030108)
Supplement: Supplementary file 2 [file e-67-o2198-Isup2.hkl]

# 
# h,k,l, Fc-squared, Fo-squared, sigma(Fo-squared) and status flag 
# 
data_I
_shelx_title ' 1 in P2(1)/n' 
_shelx_refln_list_code          4 
_shelx_F_calc_maximum      388.03 
_exptl_crystal_F_000       800.00 
_reflns_d_resolution_high  0.7828 
 
loop_ 
 _symmetry_equiv_pos_as_xyz 
 'x, y, z' 
 '-x+1/2, y+1/2, -z+1/2' 
 '-x, -y, -z' 
 'x-1/2, -y-1/2, z-1/2' 
 
_cell_length_a     6.6600 
_cell_length_b    19.0680 
_cell_length_c    12.7300 
_cell_angle_alpha  90.000 
_cell_angle_beta   93.222 
_cell_angle_gamma  90.000 
 
_shelx_F_squared_multiplier     1.000 
 
loop_ 
 _refln_index_h 
 _refln_index_k 
 _refln_index_l 
 _refln_F_squared_calc 
 _refln_F_squared_meas 
 _refln_F_squared_sigma 
 _refln_observed_status 
   2   0   0     1151.78     1215.68     35.31 o 
   4   0   0     1394.65     1607.97     54.84 o 
   8   0   0      157.90      167.76     82.44 o 
   1   1   0     1831.42     1924.86     34.42 o 
   2   1   0     1526.00     1563.16     46.97 o 
   3   1   0     6558.48     6313.22     91.78 o 
   4   1   0      976.44      962.72     30.15 o 
   5   1   0     1463.09     1456.41     40.82 o 
   6   1   0       45.44       13.49     25.91 o 
   7   1   0       39.99       -0.85     49.53 o 
   8   1   0        0.03      112.92     56.69 o 
   0   2   0      741.54      867.74     28.92 o 
   1   2   0     8939.41     9104.57    134.64 o 
   2   2   0     1046.99     1112.16     27.76 o 
   3   2   0       19.89       22.24     12.73 o 
   4   2   0       37.26       50.26     13.63 o 
   5   2   0       43.39       87.81     25.44 o 
   6   2   0      375.00      402.21     39.29 o 
   7   2   0      422.72      303.67     59.77 o 
   8   2   0       46.96      122.51     59.82 o 
   1   3   0     5296.35     5151.61    133.05 o 
   2   3   0      910.39      913.52     26.99 o 
   3   3   0     6511.21     6843.30     97.98 o 
   4   3   0     2038.52     1891.11     52.98 o 
   5   3   0     1935.40     1937.20     77.54 o 
   6   3   0      725.15      693.34     48.95 o 
   7   3   0       83.76       97.41     52.79 o 
   8   3   0       10.20       57.61     56.13 o 
   0   4   0     3719.36     3851.36     75.03 o 
   1   4   0    12410.19    12511.19    185.29 o 
   2   4   0     7396.19     7534.60    124.15 o 
   3   4   0       53.69       41.89     16.28 o 
   4   4   0      143.68      149.91     15.71 o 
   5   4   0      448.69      463.98     36.47 o 
   6   4   0      561.59      544.76     42.35 o 
   7   4   0      280.73      296.68     41.99 o 
   8   4   0       31.56        8.03     55.11 o 
   1   5   0     6159.14     6093.44     98.18 o 
   2   5   0     5664.30     5518.39    119.64 o 
   3   5   0       92.21       74.20      9.44 o 
   4   5   0     3453.07     3518.64     79.29 o 
   5   5   0        2.25       29.65     24.35 o 
   6   5   0        5.01        7.60     27.95 o 
   7   5   0        1.05       29.17     32.48 o 
   8   5   0       31.09       11.39     56.13 o 
   0   6   0     2933.37     3014.13     65.07 o 
   1   6   0    10532.03    10742.15    139.37 o 
   2   6   0     2755.95     3042.74     61.64 o 
   3   6   0     3986.18     3801.32     93.60 o 
   4   6   0       36.00       12.95     19.97 o 
   5   6   0      450.84      501.60     59.37 o 
   6   6   0      155.09      105.22     41.67 o 
   7   6   0      461.92      403.16     44.68 o 
   8   6   0        0.15       43.04     55.56 o 
   1   7   0      896.99      929.62     21.51 o 
   2   7   0     3566.66     3399.77     83.11 o 
   3   7   0     1034.78     1077.20     38.80 o 
   4   7   0     1294.95     1218.13     45.25 o 
   5   7   0      540.16      505.40     38.94 o 
   6   7   0      663.90      723.54     67.93 o 
   7   7   0        8.49       31.71     53.54 o 
   8   7   0        0.45      -38.88     64.36 o 
   0   8   0       93.98      119.55     28.92 o 
   1   8   0     7227.72     7343.71    101.96 o 
   2   8   0     6291.61     6795.90    118.45 o 
   3   8   0      163.44      181.08     22.11 o 
   4   8   0     1190.88     1222.61     48.48 o 
   5   8   0     1942.56     1989.92     64.71 o 
   6   8   0      153.23      142.90     34.65 o 
   7   8   0       39.64        7.24     35.11 o 
   8   8   0        4.60       19.16     40.66 o 
   1   9   0     3452.39     3651.18     58.74 o 
   2   9   0     4456.33     4417.85     86.42 o 
   3   9   0     1960.23     1767.42     51.85 o 
   4   9   0     2530.80     2285.47     65.65 o 
   5   9   0       15.26       27.21     26.58 o 
   6   9   0        5.89        9.54     30.83 o 
   7   9   0        7.08       27.00     37.72 o 
   0  10   0     1537.31     1550.35     48.29 o 
   1  10   0     1684.75     1570.75     34.07 o 
   2  10   0     2549.54     2574.13     61.65 o 
   3  10   0        6.25      -21.52     17.35 o 
   4  10   0        5.49        7.83     29.46 o 
   5  10   0      120.37       93.32     39.02 o 
   6  10   0      193.75      295.27     42.52 o 
   7  10   0        2.98      -17.20     34.23 o 
   1  11   0      408.07      391.20     19.34 o 
   2  11   0        6.18        4.04     16.25 o 
   3  11   0      150.21      148.30     25.06 o 
   4  11   0       47.60       77.10     26.11 o 
   5  11   0      454.24      457.45     54.78 o 
   6  11   0       93.73       41.05     32.94 o 
   7  11   0       40.00       60.93     39.37 o 
   0  12   0     2697.59     2571.72     70.52 o 
   1  12   0      384.47      400.62     20.96 o 
   2  12   0     1440.07     1348.24     48.32 o 
   3  12   0        5.67        0.20     21.02 o 
   4  12   0       50.83       30.53     31.40 o 
   5  12   0        2.87       -2.76     28.21 o 
   6  12   0      132.28      154.98     38.92 o 
   7  12   0       24.01      -19.92     36.96 o 
   1  13   0      726.73      676.07     34.69 o 
   2  13   0       63.17       78.64     28.76 o 
   3  13   0     1833.87     1812.83     70.80 o 
   4  13   0        8.71       52.54     38.41 o 
   5  13   0      758.50      622.60     48.22 o 
   6  13   0       39.35       68.78     36.25 o 
   7  13   0       15.89       36.04     58.32 o 
   0  14   0     3978.90     3661.36     94.81 o 
   1  14   0      790.56      902.90     45.23 o 
   2  14   0      354.11      374.06     32.60 o 
   3  14   0        5.07       33.60     35.43 o 
   4  14   0       18.61       39.88     30.19 o 
   5  14   0      135.18      149.65     36.78 o 
   6  14   0       24.80       43.64     48.34 o 
   1  15   0     1145.87     1122.44     45.73 o 
   2  15   0       76.69      163.41     28.56 o 
   3  15   0      285.63      269.61     39.12 o 
   4  15   0       77.78       85.13     31.24 o 
   5  15   0      127.29      120.54     62.84 o 
   6  15   0        5.16       41.39     37.02 o 
   0  16   0       36.84       45.71     37.60 o 
   1  16   0     3390.86     3258.62     89.37 o 
   2  16   0      314.22      349.93     36.00 o 
   3  16   0       67.35       40.56     47.00 o 
   4  16   0      156.42       67.80     32.48 o 
   5  16   0       36.63       69.34     37.52 o 
   6  16   0        2.25       39.74     38.22 o 
   1  17   0      158.16      157.42     28.07 o 
   2  17   0     1208.63     1242.97     94.92 o 
   3  17   0      179.59      154.10     38.89 o 
   4  17   0      348.63      550.65     48.75 o 
   5  17   0       24.89      -12.65     32.71 o 
   6  17   0       32.65       44.57     40.59 o 
   0  18   0      122.87      172.10     57.85 o 
   1  18   0      170.15      242.36     33.18 o 
   2  18   0       21.94       35.39     27.72 o 
   3  18   0       90.85       82.06     37.18 o 
   4  18   0       84.09      140.15     43.32 o 
   5  18   0       58.16       81.98     44.42 o 
   1  19   0        4.24       47.54     38.82 o 
   2  19   0      254.31      242.03     37.08 o 
   3  19   0       62.13      167.86     43.09 o 
   4  19   0      278.29      339.10     45.49 o 
   5  19   0       38.42       87.50     40.00 o 
   0  20   0      252.17      228.50     67.97 o 
   1  20   0      358.68      382.41     55.19 o 
   2  20   0        9.94       28.95     30.35 o 
   3  20   0      162.10      194.08     46.17 o 
   4  20   0        0.29       35.52     37.09 o 
   1  21   0        1.57      -16.75     40.38 o 
   2  21   0       91.31       98.84     40.79 o 
   3  21   0      221.21      259.92     51.41 o 
   4  21   0       18.88       47.02     38.19 o 
   0  22   0      462.24      536.55     91.11 o 
   1  22   0       46.60       94.78     49.53 o 
   2  22   0      243.93      192.56     97.62 o 
   3  22   0       12.41       -6.94     40.56 o 
   1  23   0       95.33       70.31     53.15 o 
   2  23   0       12.64        6.04     51.88 o 
   0  24   0       43.92       49.17     75.20 o 
   1  24   0       57.12       60.63     52.71 o 
  -7   0   1      283.08      339.86     85.33 o 
  -5   0   1     2579.11     2433.54     76.78 o 
  -3   0   1     7899.43     7842.53    156.91 o 
  -1   0   1     9744.99     9783.03    263.21 o 
   1   0   1     3748.41     3732.98     97.62 o 
   3   0   1     1240.42     1113.77     39.54 o 
   5   0   1      353.72      461.73     38.10 o 
   7   0   1       31.44       72.31     70.87 o 
  -8   1   1      153.19      319.63     66.45 o 
  -7   1   1       43.95       75.53     53.68 o 
  -6   1   1       31.03       48.22     35.91 o 
  -5   1   1        4.93       -6.63     15.28 o 
  -4   1   1       22.58       33.41     13.19 o 
  -3   1   1       70.39      101.37     15.28 o 
  -2   1   1    22878.55    23458.82    291.28 o 
  -1   1   1     4473.13     4726.07     63.11 o 
   1   1   1     2104.28     2193.33     31.90 o 
   2   1   1      110.82      123.93      9.89 o 
   3   1   1      349.87      358.25     26.93 o 
   4   1   1        9.90        0.81     16.49 o 
   5   1   1      341.08      363.29     46.55 o 
   6   1   1      377.95      458.07     39.09 o 
   7   1   1       23.29       26.05     47.01 o 
   8   1   1       98.56      146.07     58.29 o 
  -8   2   1       66.64       55.32     57.16 o 
  -7   2   1      100.40       93.49     53.51 o 
  -6   2   1      397.21      404.76     39.26 o 
  -5   2   1     1672.26     1624.55     67.60 o 
  -4   2   1     1301.51     1322.72     34.71 o 
  -3   2   1       94.98       62.33     11.73 o 
  -2   2   1       54.99       60.53     11.06 o 
  -1   2   1     3111.63     3121.29     53.08 o 
   0   2   1     2208.79     2283.32     31.80 o 
   1   2   1     1629.69     1491.76     29.49 o 
   2   2   1     9381.72     9655.89    126.26 o 
   3   2   1     5191.97     5154.03     96.02 o 
   4   2   1        8.25       15.67     17.74 o 
   5   2   1      174.15      158.59     30.56 o 
   6   2   1       58.30       17.33     34.77 o 
   7   2   1       31.75      -24.03     44.81 o 
   8   2   1       54.06       41.79     65.08 o 
  -8   3   1        8.35       41.62     59.04 o 
  -7   3   1       41.25      -29.38     49.90 o 
  -6   3   1       19.35       32.58     27.52 o 
  -5   3   1       30.51       31.53     24.34 o 
  -4   3   1      353.64      380.70     22.13 o 
  -3   3   1     1442.07     1483.95     39.24 o 
  -2   3   1       34.07       42.91     10.51 o 
  -1   3   1    16941.48    17357.49    251.23 o 
   0   3   1     1643.53     1646.34     27.14 o 
   1   3   1       40.48       43.30     13.27 o 
   2   3   1     1294.91     1256.17     24.83 o 
   3   3   1      509.88      529.99     25.47 o 
   4   3   1       23.68        7.81     18.95 o 
   5   3   1      776.58      630.40     55.53 o 
   6   3   1      119.37      127.05     32.33 o 
   7   3   1       11.93       38.65     48.57 o 
   8   3   1       48.66      103.12     57.77 o 
  -8   4   1        8.86      -60.84     49.96 o 
  -7   4   1       58.41       48.73     34.88 o 
  -6   4   1      420.17      398.73     48.98 o 
  -5   4   1        8.25      -26.11     22.34 o 
  -4   4   1     1777.77     1760.65     40.31 o 
  -3   4   1     2243.10     2259.28     42.63 o 
  -2   4   1     1495.89     1460.35     28.52 o 
  -1   4   1     2822.34     2869.07     43.17 o 
   0   4   1      317.46      327.79     10.57 o 
   1   4   1     2413.67     2376.12     45.07 o 
   2   4   1     9883.39    10029.21    193.79 o 
   3   4   1     1065.13     1033.36     30.27 o 
   4   4   1      887.65      924.55     28.51 o 
   5   4   1     1019.04      968.17    134.46 o 
   6   4   1      137.16      127.09     30.90 o 
   7   4   1        2.19       11.63     37.82 o 
   8   4   1       15.39       85.72     55.80 o 
  -8   5   1        8.17       72.20     59.30 o 
  -7   5   1       35.78       48.65     43.76 o 
  -6   5   1       37.09       32.55     29.08 o 
  -5   5   1      335.58      355.94     35.05 o 
  -4   5   1     1007.20     1010.93     70.91 o 
  -3   5   1     2639.27     2515.66     59.03 o 
  -2   5   1        5.28       36.69     32.85 o 
  -1   5   1     4669.35     4803.94     67.57 o 
   0   5   1       63.25       72.52     11.06 o 
   1   5   1     5602.47     5579.52     90.99 o 
   2   5   1       68.52       88.28     13.57 o 
   3   5   1      310.47      326.26     27.55 o 
   4   5   1      203.56      253.48     26.49 o 
   5   5   1     1260.53     1190.49     61.42 o 
   6   5   1      125.48      124.03     32.81 o 
   7   5   1      230.74      225.32     39.39 o 
   8   5   1       51.95      -16.41     51.77 o 
  -8   6   1        7.56      136.70     59.04 o 
  -7   6   1       20.07       77.69     33.59 o 
  -6   6   1      813.10      801.97     51.37 o 
  -5   6   1      418.68      439.32     38.26 o 
  -4   6   1     2583.70     2504.34     66.26 o 
  -3   6   1       41.38       43.15     10.84 o 
  -2   6   1      983.07      988.17     32.15 o 
  -1   6   1     1999.42     1957.05     34.05 o 
   0   6   1     2255.00     2271.43     37.61 o 
   1   6   1       22.23       19.05      7.93 o 
   2   6   1     5472.95     5166.18    111.89 o 
   3   6   1      177.86      217.65     23.69 o 
   4   6   1     2849.44     2830.21     72.28 o 
   5   6   1      436.61      462.71     47.36 o 
   6   6   1       71.89       96.30     53.38 o 
   7   6   1        3.59      -12.03     33.52 o 
   8   6   1       25.85      102.76     88.22 o 
  -8   7   1       38.39       55.82     47.58 o 
  -7   7   1      281.75      350.91     46.11 o 
  -6   7   1      308.05      287.71     38.87 o 
  -5   7   1      178.06      149.83     33.27 o 
  -4   7   1      457.99      428.54     33.12 o 
  -3   7   1     2246.87     2187.83     55.97 o 
  -2   7   1     1570.91     1593.88     42.71 o 
  -1   7   1     3403.63     3322.98     68.68 o 
   0   7   1      697.42      723.24     19.39 o 
   1   7   1     1862.93     1750.83     32.47 o 
   2   7   1     5304.39     5831.94    102.92 o 
   3   7   1        4.23        6.32     20.24 o 
   4   7   1      132.13      137.92     36.69 o 
   5   7   1       51.64       73.50     27.33 o 
   6   7   1        5.99        9.05     28.51 o 
   7   7   1      248.27      261.43     42.89 o 
   8   7   1       10.84       52.63     56.29 o 
  -8   8   1       17.58        1.48     46.71 o 
  -7   8   1        0.48       57.27     35.40 o 
  -6   8   1      403.19      346.03     66.04 o 
  -5   8   1     2973.76     2653.94     97.62 o 
  -4   8   1     1250.40     1297.70     49.06 o 
  -3   8   1      144.52      115.99     20.77 o 
  -2   8   1       23.53       46.91      8.91 o 
  -1   8   1     3647.26     3714.53     58.85 o 
   0   8   1     3515.00     3453.91     55.17 o 
   1   8   1    10342.52    11057.81    146.52 o 
   2   8   1     6118.91     6080.34    107.94 o 
   3   8   1      407.11      416.91     31.11 o 
   4   8   1     1064.05      986.64     76.97 o 
   5   8   1      100.43       54.89     27.22 o 
   6   8   1       42.67       37.06     29.44 o 
   7   8   1        6.48       21.85     36.44 o 
  -7   9   1       22.16       17.01     35.96 o 
  -6   9   1      281.00      242.92     39.20 o 
  -5   9   1       15.65       26.60     26.60 o 
  -4   9   1     1630.65     1597.15     54.61 o 
  -3   9   1     2049.37     2092.52     57.92 o 
  -2   9   1     1520.32     1504.48     31.81 o 
  -1   9   1      623.90      567.64     20.29 o 
   0   9   1     2544.76     2521.33     45.34 o 
   1   9   1     2363.96     2319.91     42.49 o 
   2   9   1      241.95      249.30     24.67 o 
   3   9   1     1681.71     1611.01     49.67 o 
   4   9   1       76.58       53.11     23.39 o 
   5   9   1       22.54       23.20     26.48 o 
   6   9   1       77.72       46.71     31.39 o 
   7   9   1      155.35      158.67     41.15 o 
  -7  10   1       88.25      119.66     40.54 o 
  -6  10   1      131.82      210.06     47.81 o 
  -5  10   1      433.81      520.30     43.18 o 
  -4  10   1      885.96      870.18     46.33 o 
  -3  10   1     3203.91     3105.10     74.44 o 
  -2  10   1       99.65      127.99     25.05 o 
  -1  10   1       85.62      127.25     14.83 o 
   0  10   1      553.05      593.49     28.12 o 
   1  10   1     3385.14     3137.78     68.73 o 
   2  10   1       11.25        4.61     27.55 o 
   3  10   1     2083.68     1876.52     54.76 o 
   4  10   1      236.12      255.56     38.42 o 
   5  10   1      467.70      441.66     39.91 o 
   6  10   1      327.36      359.07     42.06 o 
   7  10   1      118.44      209.20     58.51 o 
  -7  11   1       26.90       42.88     38.91 o 
  -6  11   1       33.61       72.04     34.66 o 
  -5  11   1        1.72       -3.32     27.44 o 
  -4  11   1      893.66      736.41     43.91 o 
  -3  11   1      304.21      328.63     33.48 o 
  -2  11   1     3609.89     3472.84     77.10 o 
  -1  11   1      375.54      363.50     19.16 o 
   0  11   1     2944.01     3064.07     55.08 o 
   1  11   1       11.16        8.56     10.46 o 
   2  11   1       76.44       69.07     32.98 o 
   3  11   1      570.28      543.53     46.42 o 
   4  11   1     2280.21     2229.61    112.72 o 
   5  11   1       75.09       67.27     29.12 o 
   6  11   1      416.78      490.06     46.46 o 
   7  11   1       56.74       46.99     38.52 o 
  -7  12   1      254.45      255.71     47.14 o 
  -6  12   1       39.18       18.96     33.81 o 
  -5  12   1      802.94      870.35     53.64 o 
  -4  12   1      422.24      350.87     36.13 o 
  -3  12   1     1445.00     1452.59     52.70 o 
  -2  12   1      333.52      310.85     27.72 o 
  -1  12   1      416.59      435.51     21.91 o 
   0  12   1       90.94      102.76     14.34 o 
   1  12   1     3355.17     3111.85     56.70 o 
   2  12   1       45.37       21.79     19.06 o 
   3  12   1     2230.00     2233.72     77.08 o 
   4  12   1      143.33      170.47     29.69 o 
   5  12   1      303.81      289.76     37.02 o 
   6  12   1       11.44       -8.41     32.35 o 
   7  12   1        0.11       52.05     38.87 o 
  -7  13   1       12.89      -58.98     41.51 o 
  -6  13   1       92.09      133.54     39.84 o 
  -5  13   1        1.61        1.17     63.47 o 
  -4  13   1       12.05      -16.20     23.81 o 
  -3  13   1       55.67       58.11     24.01 o 
  -2  13   1     2492.02     2388.45     64.92 o 
  -1  13   1       57.66      122.64     16.00 o 
   0  13   1     3721.46     3555.27     64.45 o 
   1  13   1       16.71       16.49     26.04 o 
   2  13   1      452.00      405.24     31.48 o 
   3  13   1       61.26       78.02     28.58 o 
   4  13   1       68.92       88.73     27.97 o 
   5  13   1        0.99       -2.90     28.73 o 
   6  13   1      316.97      261.49     41.33 o 
   7  13   1       16.59       17.57     38.47 o 
  -6  14   1       69.98      143.09     41.48 o 
  -5  14   1      810.69      807.69     54.02 o 
  -4  14   1      151.54      179.91     32.22 o 
  -3  14   1      133.01       96.49     32.30 o 
  -2  14   1        4.04        9.70     21.68 o 
  -1  14   1      136.57      165.54     24.90 o 
   0  14   1      442.34      452.34     24.94 o 
   1  14   1     3154.92     2933.97     77.82 o 
   2  14   1      290.28      343.28     31.67 o 
   3  14   1     1327.56     1199.54     60.74 o 
   4  14   1      175.39      194.59     33.56 o 
   5  14   1       69.42      100.47     33.23 o 
   6  14   1       39.42       44.86     36.48 o 
  -6  15   1       30.00       23.21     37.34 o 
  -5  15   1       18.80       -5.49     31.21 o 
  -4  15   1      314.50      302.32     39.56 o 
  -3  15   1      593.21      554.10     50.04 o 
  -2  15   1      480.98      624.29     51.59 o 
  -1  15   1     1629.02     1660.43     54.75 o 
   0  15   1     1144.15     1106.25     35.52 o 
   1  15   1      460.62      499.02     54.90 o 
   2  15   1        1.85       -5.05     21.61 o 
   3  15   1        0.66       -4.45     32.54 o 
   4  15   1      236.12      246.95     35.53 o 
   5  15   1      274.62      291.68     40.76 o 
   6  15   1      154.15      184.50     41.68 o 
  -6  16   1      341.13      362.28     50.16 o 
  -5  16   1      124.37      110.98     36.78 o 
  -4  16   1     1002.72     1027.10     68.11 o 
  -3  16   1        2.94        0.00     31.50 o 
  -2  16   1      368.75      397.81     36.48 o 
  -1  16   1      394.25      416.39     35.76 o 
   0  16   1     2900.60     2769.23     71.72 o 
   1  16   1        4.06       18.36     22.75 o 
   2  16   1      360.21      442.15     81.72 o 
   3  16   1      685.21      735.75     55.39 o 
   4  16   1      168.18      175.27     34.80 o 
   5  16   1       61.17       46.92     34.11 o 
   6  16   1       10.49       -4.43     36.42 o 
  -6  17   1        4.50       25.48     39.37 o 
  -5  17   1       11.29       33.74     38.41 o 
  -4  17   1        0.93      -23.88     29.76 o 
  -3  17   1      583.49      547.49     53.17 o 
  -2  17   1      369.10      399.66     37.16 o 
  -1  17   1     1529.89     1610.00     80.53 o 
   0  17   1      957.40      933.49     62.36 o 
   1  17   1       40.61       14.64     23.60 o 
   2  17   1        0.49      -19.83     23.74 o 
   3  17   1        3.99        4.92     26.17 o 
   4  17   1       26.99        3.73     30.37 o 
   5  17   1      214.50      165.88     50.35 o 
   6  17   1       79.23       35.18     39.63 o 
  -5  18   1       19.76       33.58     37.44 o 
  -4  18   1      321.28      319.61     43.14 o 
  -3  18   1        6.33      -11.83     33.56 o 
  -2  18   1       53.05       65.78     36.98 o 
  -1  18   1       24.18       27.60     26.31 o 
   0  18   1      179.71      192.44     41.89 o 
   1  18   1       53.78       49.06     27.01 o 
   2  18   1     1345.28     1369.30     58.28 o 
   3  18   1       11.17       23.96     29.55 o 
   4  18   1      389.89      349.25     47.89 o 
   5  18   1        5.25       -5.97     35.05 o 
  -5  19   1        0.79       25.16     37.35 o 
  -4  19   1       49.87       20.09     35.26 o 
  -3  19   1      351.25      445.34     54.96 o 
  -2  19   1       20.90       36.36     28.93 o 
  -1  19   1      927.96      762.76     83.16 o 
   0  19   1      235.48      278.07     47.54 o 
   1  19   1      402.48      370.04     70.86 o 
   2  19   1        0.45       39.18     29.56 o 
   3  19   1       14.91        0.30     30.59 o 
   4  19   1        0.88       22.27     32.97 o 
   5  19   1      120.20      175.70     43.84 o 
  -4  20   1      127.00      179.36     41.53 o 
  -3  20   1       32.25      -23.72     39.05 o 
  -2  20   1       18.58       65.60     45.21 o 
  -1  20   1       28.12        6.51     42.95 o 
   0  20   1      123.05      120.14     44.41 o 
   1  20   1      124.39      162.90     47.77 o 
   2  20   1      386.73      410.45     43.29 o 
   3  20   1      154.51      111.08     36.80 o 
   4  20   1      119.67      124.36     40.07 o 
  -4  21   1       21.64       26.99     36.29 o 
  -3  21   1      119.35      104.03     43.01 o 
  -2  21   1      125.33      121.95     37.09 o 
  -1  21   1      494.45      402.92     59.21 o 
   0  21   1      123.44      174.20     49.17 o 
   1  21   1       79.50       -0.34     42.91 o 
   2  21   1        2.20       13.73     31.91 o 
   3  21   1       14.74       22.92     34.30 o 
   4  21   1       14.93       23.14     36.95 o 
  -3  22   1       37.88       38.03     42.74 o 
  -2  22   1        4.80       60.56     49.17 o 
  -1  22   1        9.57       -7.48     44.41 o 
   0  22   1       39.15       85.92     49.05 o 
   1  22   1       64.08       45.46     47.54 o 
   2  22   1       92.58      107.55     50.08 o 
   3  22   1      284.36      255.77     52.12 o 
  -2  23   1       98.12      127.55     53.85 o 
  -1  23   1      115.11      162.63     58.74 o 
   0  23   1      128.11      197.25     55.73 o 
   1  23   1       33.60       67.25     53.18 o 
   2  23   1       15.95       45.50     53.15 o 
  -1  24   1        3.33        3.43     49.59 o 
   0  24   1        0.93      -21.28     80.99 o 
   1  24   1      259.36      264.44     65.08 o 
  -8   0   2       26.25      104.13     82.44 o 
  -6   0   2       86.33       76.65     65.08 o 
  -4   0   2     2179.25     2313.20     69.73 o 
  -2   0   2     9809.64    10147.75    190.26 o 
   0   0   2     2245.50     2480.29     72.31 o 
   2   0   2      432.18      453.82     22.93 o 
   4   0   2     5026.95     5001.88    115.50 o 
   6   0   2      830.30      880.76     99.79 o 
   8   0   2       50.23      169.21     80.99 o 
  -8   1   2        8.34       38.00     55.19 o 
  -7   1   2      398.44      347.41     63.40 o 
  -6   1   2       87.34      142.16     30.43 o 
  -5   1   2     1750.42     1759.61     54.69 o 
  -4   1   2      198.35      219.75     18.99 o 
  -3   1   2     1407.10     1576.80     35.30 o 
  -2   1   2     1077.45     1057.18     24.79 o 
  -1   1   2      429.67      474.65     22.75 o 
   0   1   2     3570.73     3579.25     70.05 o 
   1   1   2     4518.49     4747.53     63.26 o 
   2   1   2     3697.47     3574.47     56.36 o 
   3   1   2     6015.41     6484.23    112.72 o 
   4   1   2      485.92      513.15     23.93 o 
   5   1   2        0.74      -11.93     15.59 o 
   6   1   2        5.89       -1.23     41.89 o 
   7   1   2      145.52      182.58     52.48 o 
   8   1   2        7.05      123.10     55.73 o 
  -8   2   2       32.29      140.19     61.36 o 
  -7   2   2       31.76       58.72     51.45 o 
  -6   2   2      240.12      192.79     48.98 o 
  -5   2   2        3.31      -23.86     15.91 o 
  -4   2   2     4631.41     4203.73    107.92 o 
  -3   2   2      878.32      941.27     26.22 o 
  -2   2   2    14074.97    14576.11    187.36 o 
  -1   2   2     1367.30     1387.35     36.44 o 
   0   2   2      705.95      753.35     17.09 o 
   1   2   2      135.81      172.28     25.27 o 
   2   2   2     1362.88     1360.22     27.04 o 
   3   2   2       45.59       34.16     12.94 o 
   4   2   2     4478.26     4304.11     72.50 o 
   5   2   2      577.25      568.97     37.19 o 
   6   2   2      861.23      790.90     46.40 o 
   7   2   2        6.65       44.91     46.74 o 
   8   2   2       21.28      117.23     54.97 o 
  -8   3   2        9.09        1.01     55.80 o 
  -7   3   2      296.77      253.01     60.10 o 
  -6   3   2      601.11      592.96     43.58 o 
  -5   3   2      597.14      657.41     56.10 o 
  -4   3   2      382.94      382.23     22.13 o 
  -3   3   2      336.03      314.46     17.63 o 
  -2   3   2      638.14      651.65     19.70 o 
  -1   3   2     5210.23     5201.32     72.39 o 
   0   3   2     8687.84     8925.25    113.87 o 
   1   3   2    10611.58    10862.63    137.89 o 
   2   3   2     1308.78     1395.98     27.51 o 
   3   3   2     1434.80     1449.70     32.39 o 
   4   3   2        4.49        9.97     16.95 o 
   5   3   2        1.60      -27.95     20.57 o 
   6   3   2        2.85      -17.48     25.38 o 
   7   3   2      133.22      303.60     58.18 o 
   8   3   2        1.60      -20.29     50.86 o 
  -8   4   2      107.01       90.77     75.93 o 
  -7   4   2       15.49      -24.60     32.42 o 
  -6   4   2       14.59       -5.05     26.96 o 
  -5   4   2      451.50      489.15     36.85 o 
  -4   4   2      882.51      826.74     28.66 o 
  -3   4   2    10310.64    10123.95    166.39 o 
  -2   4   2     1151.54     1159.30     26.50 o 
  -1   4   2     8394.69     8847.62    133.99 o 
   0   4   2     3249.20     3355.00     48.94 o 
   1   4   2        1.30       10.58      6.45 o 
   2   4   2     1428.78     1403.64     27.75 o 
   3   4   2     4453.84     4357.41     68.07 o 
   4   4   2      453.88      458.38     30.37 o 
   5   4   2     2157.65     2012.03     61.06 o 
   6   4   2       36.07       38.12     31.82 o 
   7   4   2      176.26       46.99     68.70 o 
   8   4   2       26.98       76.07     54.53 o 
  -8   5   2      144.56      154.26     63.86 o 
  -7   5   2      149.40      163.98     39.80 o 
  -6   5   2      322.62      356.27     40.79 o 
  -5   5   2       63.11       77.41     26.01 o 
  -4   5   2      942.22      926.76     88.90 o 
  -3   5   2       75.78       99.54     13.26 o 
  -2   5   2       45.29       39.34      9.92 o 
  -1   5   2     6170.01     6258.19     86.76 o 
   0   5   2     5685.42     5795.30     79.48 o 
   1   5   2     2520.57     2465.60     39.50 o 
   2   5   2     7054.90     6943.54    109.73 o 
   3   5   2      202.59      208.18     14.25 o 
   4   5   2      609.22      534.86     58.23 o 
   5   5   2       35.77       22.79     25.15 o 
   6   5   2        6.14        1.64     26.55 o 
   7   5   2       47.32       44.73     33.40 o 
   8   5   2      143.18      175.50     60.53 o 
  -8   6   2        5.65      -48.62     55.25 o 
  -7   6   2       63.84      112.91     46.38 o 
  -6   6   2        1.90       10.31     28.41 o 
  -5   6   2      514.27      511.61     53.43 o 
  -4   6   2      644.57      728.14     53.36 o 
  -3   6   2     3911.39     4013.28     86.83 o 
  -2   6   2      757.79      787.15     22.57 o 
  -1   6   2     5395.99     5069.83     73.34 o 
   0   6   2       75.30       71.57      8.92 o 
   1   6   2      552.44      612.72     22.26 o 
   2   6   2     1645.21     1675.36     38.33 o 
   3   6   2     1947.03     1870.68     36.33 o 
   4   6   2      112.98      131.00     23.41 o 
   5   6   2      786.41      777.32     43.56 o 
   6   6   2        2.10        1.77     29.92 o 
   7   6   2      148.58      157.74     37.86 o 
   8   6   2        7.40       54.75     76.65 o 
  -8   7   2      144.87      154.01     47.56 o 
  -7   7   2      100.67      160.70     39.52 o 
  -6   7   2      298.74      299.25     38.38 o 
  -5   7   2      142.98      148.52     31.00 o 
  -4   7   2      105.50      118.69     24.76 o 
  -3   7   2       64.09       80.53     19.29 o 
  -2   7   2      475.53      441.57     18.19 o 
  -1   7   2        7.29        8.24      8.13 o 
   0   7   2     4921.62     4469.42     66.58 o 
   1   7   2      754.41      726.52     20.20 o 
   2   7   2     2036.35     1912.75     46.74 o 
   3   7   2      242.23      311.96     25.02 o 
   4   7   2     1227.36     1167.28     69.42 o 
   5   7   2      703.92      663.29     42.59 o 
   6   7   2        6.62      -31.40     26.66 o 
   7   7   2       95.89       73.35     35.28 o 
   8   7   2       89.71      -52.06     86.77 o 
  -8   8   2       67.62       61.14     74.41 o 
  -7   8   2       34.39       53.12     35.69 o 
  -6   8   2       14.41       26.35     30.34 o 
  -5   8   2      707.31      778.30     81.42 o 
  -4   8   2      298.80      290.03     30.61 o 
  -3   8   2     1833.98     1737.18     50.99 o 
  -2   8   2      931.43      943.90     27.35 o 
  -1   8   2    11511.99    11611.83    154.42 o 
   0   8   2      641.19      645.42     19.92 o 
   1   8   2      609.05      694.59     20.82 o 
   2   8   2       18.61        6.27     13.36 o 
   3   8   2     1190.43     1125.73     39.23 o 
   4   8   2      150.27      149.36     32.29 o 
   5   8   2      784.83      875.92     82.44 o 
   6   8   2      325.86      307.63     37.88 o 
   7   8   2      113.59       84.66     35.51 o 
  -7   9   2      119.68      136.75     40.34 o 
  -6   9   2      398.04      419.42     44.23 o 
  -5   9   2       29.13       45.95     27.63 o 
  -4   9   2      109.19      135.48     26.66 o 
  -3   9   2      160.99      207.48     25.53 o 
  -2   9   2      563.27      535.42     67.08 o 
  -1   9   2      890.74     1048.87     27.06 o 
   0   9   2     2664.79     2547.85     46.97 o 
   1   9   2       66.76      113.84     12.25 o 
   2   9   2     2504.88     2454.28     57.86 o 
   3   9   2      691.40      703.18     35.41 o 
   4   9   2     1036.90     1032.76     45.29 o 
   5   9   2      483.46      493.45     38.90 o 
   6   9   2      172.95      150.08     46.28 o 
   7   9   2       70.69      108.66     37.88 o 
  -7  10   2        0.20       34.41     38.11 o 
  -6  10   2       14.88       49.67     32.54 o 
  -5  10   2      691.36      643.99     46.16 o 
  -4  10   2     1194.55     1273.30     50.96 o 
  -3  10   2       55.37       32.55     19.53 o 
  -2  10   2      655.81      635.90     45.92 o 
  -1  10   2      483.07      458.57     20.20 o 
   0  10   2     2516.18     2412.54     46.05 o 
   1  10   2        0.85        1.25      9.79 o 
   2  10   2        4.09       22.27     16.05 o 
   3  10   2        5.03       16.64     18.51 o 
   4  10   2     1015.53      999.18     47.49 o 
   5  10   2      663.18      649.02    135.95 o 
   6  10   2      441.48      424.47     43.46 o 
   7  10   2       16.06      -50.45     33.63 o 
  -7  11   2       37.56      -11.19     37.63 o 
  -6  11   2      304.34      334.37     43.22 o 
  -5  11   2      440.09      422.85     41.01 o 
  -4  11   2       78.90       37.18     24.86 o 
  -3  11   2      384.62      338.85     36.48 o 
  -2  11   2      221.91      278.39     29.83 o 
  -1  11   2     2181.70     2065.27     43.00 o 
   0  11   2      492.52      505.20     28.81 o 
   1  11   2     2693.88     2602.97     49.36 o 
   2  11   2      250.40      275.00     26.98 o 
   3  11   2     1359.00     1277.22     46.65 o 
   4  11   2       25.29       28.48     23.65 o 
   5  11   2       13.14       -3.39     25.57 o 
   6  11   2      108.82       53.31     33.70 o 
   7  11   2        1.32       -1.26     61.40 o 
  -7  12   2       26.55        1.01     43.73 o 
  -6  12   2        1.77      -12.30     33.57 o 
  -5  12   2       16.29       21.46     28.95 o 
  -4  12   2      729.35      722.16     65.57 o 
  -3  12   2      264.75      218.69     29.76 o 
  -2  12   2     3434.87     3378.39     94.43 o 
  -1  12   2       95.65      112.86     15.30 o 
   0  12   2     1366.09     1291.45     35.50 o 
   1  12   2       17.74       46.96     13.49 o 
   2  12   2      449.06      523.25     33.70 o 
   3  12   2        9.93       24.76     24.91 o 
   4  12   2      676.10      799.76     58.05 o 
   5  12   2       56.94       69.72     32.45 o 
   6  12   2      205.06      215.53     56.94 o 
   7  12   2        1.54      -37.85     35.58 o 
  -7  13   2       19.66       51.15     42.28 o 
  -6  13   2       16.43        4.59     34.95 o 
  -5  13   2      419.96      368.13     42.30 o 
  -4  13   2      166.98      182.14     31.68 o 
  -3  13   2        4.37       -8.23     22.14 o 
  -2  13   2        0.10        6.94     19.90 o 
  -1  13   2      691.09      684.62     49.89 o 
   0  13   2        2.85       -6.72     12.94 o 
   1  13   2     1846.26     1768.84     51.75 o 
   2  13   2       67.58       66.32     21.87 o 
   3  13   2     1172.91     1255.33     94.01 o 
   4  13   2       27.64        8.56     24.84 o 
   5  13   2        2.83      -15.58     26.59 o 
   6  13   2       16.14       47.25     34.17 o 
   7  13   2        1.62       28.47     39.13 o 
  -6  14   2       29.22        3.00     35.60 o 
  -5  14   2       32.61       33.14     30.50 o 
  -4  14   2       64.89      139.44     31.50 o 
  -3  14   2      133.07      148.90     29.74 o 
  -2  14   2      794.90      885.27     77.42 o 
  -1  14   2      655.56      587.67     34.89 o 
   0  14   2      604.36      593.17     27.68 o 
   1  14   2      175.97      149.40     24.00 o 
   2  14   2        2.37        7.30     20.38 o 
   3  14   2       63.77       83.01     30.48 o 
   4  14   2       83.70       90.80     32.12 o 
   5  14   2      200.61      226.19     37.63 o 
   6  14   2      191.78      161.51     43.52 o 
  -6  15   2        2.81        4.22     43.66 o 
  -5  15   2       84.80      121.35     35.87 o 
  -4  15   2      124.70      179.28     34.52 o 
  -3  15   2        0.10      -24.38     23.82 o 
  -2  15   2      156.39      161.04     28.25 o 
  -1  15   2      399.77      399.90     32.72 o 
   0  15   2      312.45      277.89     22.61 o 
   1  15   2     1231.20     1260.74     47.85 o 
   2  15   2      694.94      690.60     96.99 o 
   3  15   2      216.44      246.93     38.34 o 
   4  15   2      100.92      117.02     31.93 o 
   5  15   2       27.30       31.68     30.41 o 
   6  15   2        6.80      -15.17     34.30 o 
  -6  16   2        1.01      -13.67     38.67 o 
  -5  16   2       16.37       25.22     33.55 o 
  -4  16   2      135.41      159.35     35.68 o 
  -3  16   2      699.59      704.86     46.33 o 
  -2  16   2     1069.74     1027.78     53.29 o 
  -1  16   2      169.08      206.76     28.49 o 
   0  16   2        5.53       40.92     22.23 o 
   1  16   2      388.00      367.72     33.79 o 
   2  16   2      304.51      295.26     45.73 o 
   3  16   2      189.49      211.33     33.25 o 
   4  16   2       84.04       66.97     30.96 o 
   5  16   2      175.22      218.36     50.11 o 
   6  16   2        0.87        5.77     57.95 o 
  -6  17   2       42.94       20.04     41.28 o 
  -5  17   2       15.77       10.02     42.24 o 
  -4  17   2      126.68      142.62     35.72 o 
  -3  17   2       65.74       55.16     35.44 o 
  -2  17   2       65.66       75.72     36.60 o 
  -1  17   2        3.18       12.24     24.18 o 
   0  17   2      426.00      434.07     48.50 o 
   1  17   2      266.83      246.71     30.54 o 
   2  17   2     1210.17     1179.32     63.24 o 
   3  17   2       17.70       45.75     34.89 o 
   4  17   2       71.13      110.31     34.63 o 
   5  17   2        0.07      -37.00     32.15 o 
  -5  18   2       52.87       72.06     37.71 o 
  -4  18   2        1.65       -9.71     30.86 o 
  -3  18   2      666.44      647.98     65.08 o 
  -2  18   2       36.13       24.59     27.84 o 
  -1  18   2      108.13      105.37     28.76 o 
   0  18   2        6.31        7.45     40.49 o 
   1  18   2      310.72      301.65     34.41 o 
   2  18   2       21.46       16.40     27.84 o 
   3  18   2      131.31      178.30     50.21 o 
   4  18   2        3.19      -22.05     29.89 o 
   5  18   2      259.67      260.00     43.89 o 
  -5  19   2       49.52      147.37     58.60 o 
  -4  19   2        6.04      -42.94     31.91 o 
  -3  19   2       61.28        2.45     35.00 o 
  -2  19   2        4.20      -24.37     26.99 o 
  -1  19   2       38.26       64.13     41.78 o 
   0  19   2      470.87      505.46     56.75 o 
   1  19   2        3.36       -4.18     26.85 o 
   2  19   2      374.21      386.59     40.39 o 
   3  19   2        1.81       22.95     46.06 o 
   4  19   2      114.33      116.05     37.44 o 
   5  19   2       13.90       20.75     38.07 o 
  -4  20   2       38.80       43.71     52.76 o 
  -3  20   2      279.58      343.02     61.46 o 
  -2  20   2      434.28      450.82     44.40 o 
  -1  20   2      246.63      190.20     49.40 o 
   0  20   2       76.15       69.12     44.26 o 
   1  20   2        1.62       57.19     43.45 o 
   2  20   2      113.45      110.38     34.04 o 
   3  20   2       70.63      111.56     42.22 o 
   4  20   2       81.52       80.24     37.81 o 
  -4  21   2       18.59       20.16     62.06 o 
  -3  21   2       17.10       -7.54     63.63 o 
  -2  21   2       18.05       69.10     80.27 o 
  -1  21   2       58.36       80.53     48.03 o 
   0  21   2      352.02      329.29     57.27 o 
   1  21   2      314.45      374.62     71.59 o 
   2  21   2      114.40       79.69     33.49 o 
   3  21   2       46.40       32.93     34.37 o 
   4  21   2       13.93       31.08     36.97 o 
  -3  22   2       51.50        8.27     43.09 o 
  -2  22   2      186.11      186.80     56.20 o 
  -1  22   2       30.38       45.62     49.53 o 
   0  22   2       69.21      121.41     51.58 o 
   1  22   2        6.18       12.76     45.50 o 
   2  22   2        0.47       84.02     51.64 o 
   3  22   2       34.12      118.51     39.07 o 
  -2  23   2      111.51      190.68     59.66 o 
  -1  23   2       22.91       13.28     51.10 o 
   0  23   2       33.10        7.87     48.57 o 
   1  23   2      169.15      170.25     54.53 o 
   2  23   2       95.11      137.38     55.73 o 
  -1  24   2        7.52      -72.05     48.03 o 
   0  24   2       47.64       83.51     56.22 o 
  -7   0   3      213.57      263.21     85.33 o 
  -5   0   3       73.72       73.03     31.09 o 
  -3   0   3     1708.97     1988.66     59.07 o 
  -1   0   3     4608.16     4421.14    130.16 o 
   1   0   3    52161.54    50483.68   1207.61 o 
   3   0   3      247.19      255.67     35.43 o 
   5   0   3      193.91      189.44     31.07 o 
   7   0   3      680.29      851.83    104.13 o 
  -8   1   3       24.91      152.52     61.71 o 
  -7   1   3        1.50       10.21     49.83 o 
  -6   1   3        6.29        2.02     24.89 o 
  -5   1   3      114.89      106.93     24.42 o 
  -4   1   3     2094.61     2038.17     46.51 o 
  -3   1   3        5.05        4.77     16.37 o 
  -2   1   3     1461.84     1462.85     31.66 o 
  -1   1   3     4228.39     4227.41     61.62 o 
   0   1   3     9195.79     9780.63    178.45 o 
   1   1   3    24163.99    25388.27    358.48 o 
   2   1   3     5590.03     5535.91     78.08 o 
   3   1   3        9.45       -1.40     10.99 o 
   4   1   3     1959.92     1889.36     44.05 o 
   5   1   3      160.76      172.81     21.00 o 
   6   1   3      612.63      618.18     86.77 o 
   7   1   3      106.29       81.04     59.30 o 
  -8   2   3      109.68      182.43     65.91 o 
  -7   2   3      106.30      215.01     59.30 o 
  -6   2   3       80.35       74.69     29.24 o 
  -5   2   3      762.88      769.32     63.46 o 
  -4   2   3      218.59      316.80     22.13 o 
  -3   2   3      223.87      226.55     16.76 o 
  -2   2   3     1036.10     1016.48     31.21 o 
  -1   2   3     3719.37     3669.75     61.18 o 
   0   2   3    24764.97    25185.38    355.68 o 
   1   2   3    14843.69    14691.86    258.73 o 
   2   2   3      519.14      528.62     19.21 o 
   3   2   3     2122.83     2198.07     42.51 o 
   4   2   3       44.04       36.42     13.95 o 
   5   2   3      217.57      201.87     28.41 o 
   6   2   3      184.18      179.14     32.10 o 
   7   2   3      112.47       67.91     46.91 o 
  -8   3   3        0.69      -31.05     53.68 o 
  -7   3   3       62.49       69.52     35.36 o 
  -6   3   3      121.29      211.91     34.84 o 
  -5   3   3      849.93      775.74     51.94 o 
  -4   3   3      412.45      438.79     40.75 o 
  -3   3   3     2216.59     2129.15     43.30 o 
  -2   3   3     1683.62     1811.27     36.37 o 
  -1   3   3       12.27       14.49      8.34 o 
   0   3   3      409.51      441.86     21.31 o 
   1   3   3      975.32      990.28     20.91 o 
   2   3   3      116.85      126.72     10.89 o 
   3   3   3     3526.72     3373.37     56.77 o 
   4   3   3      878.58      877.17     29.40 o 
   5   3   3      154.68      203.47     51.03 o 
   6   3   3      227.64      264.12     41.71 o 
   7   3   3       29.21       92.01     60.02 o 
  -8   4   3       46.91      153.02     63.30 o 
  -7   4   3        1.55       50.20     41.35 o 
  -6   4   3      186.21      204.48     35.74 o 
  -5   4   3       31.53      -11.40     27.23 o 
  -4   4   3      316.75      343.33     31.31 o 
  -3   4   3      437.27      471.04     28.39 o 
  -2   4   3     1467.68     1369.47     31.02 o 
  -1   4   3      974.49      912.02     22.74 o 
   0   4   3    10579.73    10678.38    137.74 o 
   1   4   3      187.56      199.90     15.98 o 
   2   4   3      558.97      592.25     28.80 o 
   3   4   3      375.88      404.24     20.25 o 
   4   4   3       83.35       89.90     21.32 o 
   5   4   3       33.01       -3.72     35.31 o 
   6   4   3      136.14      113.04     30.77 o 
   7   4   3      111.44       60.28     47.35 o 
  -8   5   3        0.22       50.87     61.86 o 
  -7   5   3       33.22       34.75     35.21 o 
  -6   5   3       15.84       45.12     30.45 o 
  -5   5   3     1088.72      986.72     48.76 o 
  -4   5   3       18.37       29.14     15.33 o 
  -3   5   3     4437.70     4562.67     87.52 o 
  -2   5   3     3448.06     3461.32     57.97 o 
  -1   5   3      726.70      699.17     24.73 o 
   0   5   3       85.69       88.71      9.49 o 
   1   5   3        7.90       18.13      7.46 o 
   2   5   3      148.05      155.20     12.49 o 
   3   5   3     3259.31     3241.21     55.20 o 
   4   5   3      208.78      218.79     25.28 o 
   5   5   3     1532.63     1518.34     54.57 o 
   6   5   3       25.93       -7.61     25.94 o 
   7   5   3      112.94      100.19     41.99 o 
  -8   6   3       71.19      147.65     64.21 o 
  -7   6   3       14.22       26.44     44.75 o 
  -6   6   3      973.18     1017.27     57.56 o 
  -5   6   3      986.43      997.06     49.26 o 
  -4   6   3        0.12       23.47     21.03 o 
  -3   6   3       82.91       70.36     15.10 o 
  -2   6   3     4244.43     4093.25     66.48 o 
  -1   6   3       26.18       22.22     10.49 o 
   0   6   3     5300.04     5141.30     74.27 o 
   1   6   3      936.44      931.54     22.83 o 
   2   6   3     4091.92     4143.32     73.46 o 
   3   6   3       43.92       56.25     11.77 o 
   4   6   3        0.02      -16.04     19.40 o 
   5   6   3      102.01       95.88     26.36 o 
   6   6   3      710.19      669.52     44.63 o 
   7   6   3        0.17       12.53     52.06 o 
  -8   7   3        0.50      -15.55     49.51 o 
  -7   7   3       77.25       51.73     36.44 o 
  -6   7   3       36.59       87.32     32.44 o 
  -5   7   3       13.61      -24.78     25.51 o 
  -4   7   3      252.84      265.03     29.80 o 
  -3   7   3     1041.05      967.47     30.30 o 
  -2   7   3     5641.80     5982.38    103.75 o 
  -1   7   3     7111.50     7314.18    103.40 o 
   0   7   3        4.36       11.37      8.77 o 
   1   7   3     2946.02     2919.94     58.40 o 
   2   7   3      712.27      702.26     24.46 o 
   3   7   3      870.22      778.09     34.47 o 
   4   7   3      696.41      721.68     38.85 o 
   5   7   3     1022.82      964.50     82.52 o 
   6   7   3      235.56      265.53     57.47 o 
   7   7   3        1.63        7.04     39.83 o 
  -7   8   3       48.83       50.44     38.52 o 
  -6   8   3      140.07      165.35     37.14 o 
  -5   8   3      892.74      862.81     54.68 o 
  -4   8   3      144.69      226.05     28.40 o 
  -3   8   3       17.04       21.34     18.42 o 
  -2   8   3     4555.30     4570.78     73.96 o 
  -1   8   3    10077.94    10469.24    142.59 o 
   0   8   3     2332.40     2310.29     42.73 o 
   1   8   3     4860.36     4758.12     86.53 o 
   2   8   3     7181.11     7474.32    111.26 o 
   3   8   3     1214.97     1351.22     43.40 o 
   4   8   3        1.18        3.99     20.11 o 
   5   8   3     1941.81     1883.21     62.40 o 
   6   8   3      208.07      247.26     36.76 o 
   7   8   3       25.36       -8.90     39.83 o 
  -7   9   3       70.05       58.37     38.51 o 
  -6   9   3       98.34      105.79     40.86 o 
  -5   9   3      137.49       90.22     29.55 o 
  -4   9   3      138.82      165.32     58.74 o 
  -3   9   3     3182.98     3055.85    130.57 o 
  -2   9   3     1632.86     1644.23     37.40 o 
  -1   9   3      337.51      330.66     18.59 o 
   0   9   3       24.32       25.20     10.44 o 
   1   9   3       15.38       15.39     10.35 o 
   2   9   3      757.64      747.82     45.30 o 
   3   9   3     1369.40     1365.02     45.63 o 
   4   9   3     1565.47     1615.56     53.94 o 
   5   9   3      376.60      414.35     48.24 o 
   6   9   3       23.15      -16.52     30.54 o 
   7   9   3        0.76       36.68     44.07 o 
  -7  10   3      224.36      257.66     46.33 o 
  -6  10   3       32.23       33.06     31.93 o 
  -5  10   3      111.33      104.36     32.04 o 
  -4  10   3        6.83       29.13     24.02 o 
  -3  10   3      380.52      419.85     32.28 o 
  -2  10   3        9.28        2.31     13.48 o 
  -1  10   3     1816.05     1735.68     44.88 o 
   0  10   3     1629.00     1614.50     36.19 o 
   1  10   3     1377.92     1369.18     48.22 o 
   2  10   3      299.73      273.99     24.73 o 
   3  10   3       40.58       43.20     20.74 o 
   4  10   3      453.38      558.22     38.12 o 
   5  10   3       64.16      114.08     29.48 o 
   6  10   3        4.62        9.40     31.24 o 
   7  10   3      103.06      103.09     49.65 o 
  -7  11   3       14.87       18.72     45.02 o 
  -6  11   3      352.11      313.50     44.03 o 
  -5  11   3      221.07      234.39     36.39 o 
  -4  11   3     3307.41     3384.82     86.75 o 
  -3  11   3       42.82       35.88     22.08 o 
  -2  11   3     2655.34     2551.83     78.43 o 
  -1  11   3        8.77        0.98     12.10 o 
   0  11   3       39.01       35.86     12.71 o 
   1  11   3        3.30       18.68     12.06 o 
   2  11   3     2086.48     2111.88     56.70 o 
   3  11   3      286.04      261.05     55.68 o 
   4  11   3     1558.52     1523.80     60.46 o 
   5  11   3       48.40       98.60     30.37 o 
   6  11   3      116.86      102.84     34.18 o 
   7  11   3       22.16      -12.13     59.30 o 
  -7  12   3       63.80       60.47     42.75 o 
  -6  12   3       29.47       18.27     34.41 o 
  -5  12   3      263.67      323.34     41.05 o 
  -4  12   3        0.78      -12.41     24.80 o 
  -3  12   3      467.83      426.24     37.74 o 
  -2  12   3      215.28      220.39     35.58 o 
  -1  12   3     3500.78     3334.87     62.08 o 
   0  12   3        0.60       -0.27     12.60 o 
   1  12   3     4459.17     4262.79     78.70 o 
   2  12   3       33.98       13.72     19.17 o 
   3  12   3       11.41        7.06     25.94 o 
   4  12   3      246.54      238.18     38.97 o 
   5  12   3      152.40      159.95     33.14 o 
   6  12   3       68.64       88.39     34.91 o 
   7  12   3      104.28       89.81     51.41 o 
  -7  13   3        2.27       21.64     42.25 o 
  -6  13   3      121.73      130.12     53.51 o 
  -5  13   3        0.60       14.18     30.90 o 
  -4  13   3      448.86      447.92     40.01 o 
  -3  13   3       92.45       52.19     25.51 o 
  -2  13   3      357.53      308.24     30.40 o 
  -1  13   3      777.84      741.92     31.31 o 
   0  13   3      109.60      151.40     17.97 o 
   1  13   3      247.75      254.59     25.92 o 
   2  13   3      548.16      562.13     35.75 o 
   3  13   3       15.62        2.89     26.59 o 
   4  13   3      374.30      422.24     37.22 o 
   5  13   3       56.47      107.90     32.17 o 
   6  13   3       34.37       10.41     32.50 o 
  -6  14   3      197.70      189.10     44.40 o 
  -5  14   3       20.03       47.85     33.43 o 
  -4  14   3       62.54       65.14     30.19 o 
  -3  14   3      156.32      190.66     50.51 o 
  -2  14   3       95.27      115.46     29.03 o 
  -1  14   3     3569.55     3407.58     79.55 o 
   0  14   3      429.89      465.10     25.78 o 
   1  14   3     2246.65     2128.30     60.62 o 
   2  14   3     1141.11     1083.96     63.57 o 
   3  14   3      128.41      153.16     33.70 o 
   4  14   3       10.85       34.61     26.20 o 
   5  14   3      169.81      214.76     36.16 o 
   6  14   3       16.22       12.57     57.37 o 
  -6  15   3       79.83       73.95     50.84 o 
  -5  15   3      228.68      246.21     42.04 o 
  -4  15   3      909.09      892.39     53.18 o 
  -3  15   3      176.49      270.35     42.97 o 
  -2  15   3      407.39      382.08     72.33 o 
  -1  15   3       50.72       55.74     22.93 o 
   0  15   3      102.04      109.63     19.59 o 
   1  15   3       32.89       51.97     22.95 o 
   2  15   3       88.43       73.69     25.55 o 
   3  15   3      436.12      458.20     38.41 o 
   4  15   3      580.80      581.41     43.69 o 
   5  15   3      151.97      131.88     35.26 o 
   6  15   3       57.86       58.91     37.20 o 
  -6  16   3      178.55      201.86     45.84 o 
  -5  16   3       13.75       -8.12     33.21 o 
  -4  16   3       50.31       10.27     30.43 o 
  -3  16   3      236.63      247.50     35.11 o 
  -2  16   3       23.88       57.77     25.28 o 
  -1  16   3       88.73      107.01     27.27 o 
   0  16   3     5383.73     5272.31    164.15 o 
   1  16   3      232.89      262.26     34.88 o 
   2  16   3      241.66      202.21     31.17 o 
   3  16   3      145.36      122.81     30.47 o 
   4  16   3      259.33      230.97     36.79 o 
   5  16   3        1.08       52.34     32.33 o 
   6  16   3      146.45      190.39     49.55 o 
  -5  17   3      251.25      226.56     44.24 o 
  -4  17   3      103.28      130.00     38.82 o 
  -3  17   3      420.90      568.81     45.90 o 
  -2  17   3       44.42       30.63     27.58 o 
  -1  17   3      918.40      910.42     47.36 o 
   0  17   3      523.28      550.86     51.10 o 
   1  17   3      102.84      134.03     28.52 o 
   2  17   3      518.32      506.43     41.10 o 
   3  17   3      713.19      812.73     50.36 o 
   4  17   3        0.68       42.57     30.62 o 
   5  17   3      212.41      247.03     42.54 o 
  -5  18   3        9.25        0.00     37.57 o 
  -4  18   3        4.48      -11.14     32.54 o 
  -3  18   3       90.83       71.53     50.29 o 
  -2  18   3      404.65      448.80     41.19 o 
  -1  18   3       79.14       68.28     29.16 o 
   0  18   3      786.43      859.12     66.98 o 
   1  18   3       11.66      -14.40     24.81 o 
   2  18   3      312.70      275.92     35.75 o 
   3  18   3        0.30       21.83     30.83 o 
   4  18   3       11.66       22.95     31.67 o 
   5  18   3       14.36        7.55     35.02 o 
  -5  19   3      155.02      203.73     47.16 o 
  -4  19   3       10.84        1.79     35.11 o 
  -3  19   3      456.24      454.69     47.86 o 
  -2  19   3       50.67       22.99     28.85 o 
  -1  19   3       17.80       39.29     39.73 o 
   0  19   3       33.47       20.95     39.84 o 
   1  19   3      168.33      160.57     32.74 o 
   2  19   3        5.47       11.89     28.96 o 
   3  19   3      489.85      446.06     44.64 o 
   4  19   3        0.44       65.65     35.11 o 
  -4  20   3       11.16       60.23     37.87 o 
  -3  20   3        1.65       50.53     34.46 o 
  -2  20   3      293.97      342.66     41.92 o 
  -1  20   3      155.05      179.30     49.53 o 
   0  20   3      441.93      402.78     80.99 o 
   1  20   3       58.12       36.16     39.88 o 
   2  20   3       61.96       51.39     31.88 o 
   3  20   3       30.11        5.62     34.38 o 
   4  20   3        9.88       -8.05     47.87 o 
  -4  21   3       70.13       62.89     43.46 o 
  -3  21   3      115.44       99.63     36.70 o 
  -2  21   3      260.81      162.81     52.30 o 
  -1  21   3       52.94       17.84     43.83 o 
   0  21   3       30.28       35.18     44.48 o 
   1  21   3      157.81      161.53     49.53 o 
   2  21   3       74.79      107.43     35.76 o 
   3  21   3       88.96       71.34     37.59 o 
  -3  22   3       25.56       23.92     36.90 o 
  -2  22   3      120.73      139.14    117.14 o 
  -1  22   3      130.85       51.06    118.59 o 
   0  22   3       28.62       67.39     50.61 o 
   1  22   3      216.69      212.37     52.66 o 
   2  22   3       15.54       94.22     81.71 o 
   3  22   3       98.42       98.73     41.50 o 
  -2  23   3       84.61      172.89     70.87 o 
  -1  23   3       17.34      -13.33     93.28 o 
   0  23   3       17.50       24.71     51.64 o 
   1  23   3      103.91      113.96     54.77 o 
   2  23   3       42.03       72.49     84.60 o 
  -8   0   4        1.43      -26.03     76.65 o 
  -6   0   4     2744.82     2532.24    125.10 o 
  -4   0   4     4403.33     4516.93    113.25 o 
  -2   0   4     1290.91     1372.83    117.87 o 
   0   0   4   150567.77   144623.38   3420.34 o 
   2   0   4     7401.33     7138.07    139.03 o 
   4   0   4       21.62       47.03     22.93 o 
  -8   1   4       13.54       94.25     80.27 o 
  -7   1   4      287.10      386.64     65.08 o 
  -6   1   4       41.99       60.89     29.61 o 
  -5   1   4        1.12        6.23     17.77 o 
  -4   1   4       55.35       60.20     16.31 o 
  -3   1   4     2013.95     1828.04     41.37 o 
  -2   1   4       46.94       30.86     14.02 o 
  -1   1   4    16524.88    16607.04    211.31 o 
   0   1   4      194.00      158.92     24.58 o 
   1   1   4      373.10      350.04     23.52 o 
   2   1   4     1727.08     1790.61     33.87 o 
   3   1   4        0.58       19.49     12.15 o 
   4   1   4      174.51      164.95     18.88 o 
   5   1   4      966.49      937.80     51.98 o 
   6   1   4        1.68      -10.12     52.06 o 
  -8   2   4        0.41       -5.25     58.26 o 
  -7   2   4      136.89      180.69     57.24 o 
  -6   2   4      451.97      512.39     43.86 o 
  -5   2   4      851.37      843.54     58.03 o 
  -4   2   4     1211.86     1215.41     36.47 o 
  -3   2   4      109.22       89.08     19.06 o 
  -2   2   4     2012.63     2102.86     44.67 o 
  -1   2   4       12.51       12.37      9.26 o 
   0   2   4      867.71      909.61     25.66 o 
   1   2   4     3006.61     2905.48     95.45 o 
   2   2   4     4318.13     4362.95     64.99 o 
   3   2   4      659.13      642.36     23.50 o 
   4   2   4     1199.33     1175.85     33.87 o 
   5   2   4       52.10       79.74     25.39 o 
   6   2   4       19.72       18.87     44.11 o 
  -8   3   4       20.29       35.12     58.80 o 
  -7   3   4        5.52       22.53     34.41 o 
  -6   3   4      118.25       66.12     30.68 o 
  -5   3   4      506.09      497.77     29.84 o 
  -4   3   4       13.03        6.18     15.00 o 
  -3   3   4     3948.04     4023.35     69.62 o 
  -2   3   4     4578.61     4423.89     70.32 o 
  -1   3   4     3507.93     3671.24     63.25 o 
   0   3   4     4166.63     4366.96     74.44 o 
   1   3   4       55.63       54.88      7.71 o 
   2   3   4      270.50      284.20     23.80 o 
   3   3   4      764.76      799.72     25.40 o 
   4   3   4      203.34      188.43     19.59 o 
   5   3   4      667.28      596.12     38.86 o 
   6   3   4      814.00      697.18     59.30 o 
  -8   4   4       46.99       56.67     61.33 o 
  -7   4   4       88.26      136.74     41.40 o 
  -6   4   4      321.67      330.36     43.78 o 
  -5   4   4     2214.51     2074.21     66.40 o 
  -4   4   4     1001.80      935.03     49.68 o 
  -3   4   4     1159.29     1173.83     33.34 o 
  -2   4   4      191.01      233.27     17.87 o 
  -1   4   4       46.39       68.11     11.01 o 
   0   4   4     3872.31     3737.10     56.68 o 
   1   4   4     4714.71     4607.14     66.76 o 
   2   4   4     1707.70     1695.43     33.67 o 
   3   4   4     1646.89     1657.47     44.49 o 
   4   4   4      459.68      533.31     35.03 o 
   5   4   4      198.96      164.81     39.53 o 
   6   4   4      131.01      145.97     38.51 o 
  -8   5   4      178.33      178.32     67.95 o 
  -7   5   4       89.28       76.02     41.74 o 
  -6   5   4      334.18      280.11     40.68 o 
  -5   5   4        0.39       12.70     29.24 o 
  -4   5   4      871.76      912.56     36.74 o 
  -3   5   4      352.43      385.16     22.79 o 
  -2   5   4     4852.67     4387.32     77.03 o 
  -1   5   4     1301.13     1349.73     30.35 o 
   0   5   4     1296.88     1260.88     31.31 o 
   1   5   4        4.88        1.92      8.07 o 
   2   5   4      122.30      147.99     14.96 o 
   3   5   4      128.24      134.44     14.73 o 
   4   5   4      461.68      452.37     66.88 o 
   5   5   4       41.26       73.99     26.92 o 
   6   5   4       15.79       32.21     35.58 o 
   7   5   4       16.40       26.03     46.28 o 
  -8   6   4        3.41       88.46     62.36 o 
  -7   6   4      172.22      160.26     40.81 o 
  -6   6   4       34.74       15.24     30.58 o 
  -5   6   4     1062.55     1019.02     51.54 o 
  -4   6   4       22.44       21.36     22.58 o 
  -3   6   4     1091.47     1139.93     33.82 o 
  -2   6   4      783.14      828.08     45.51 o 
  -1   6   4      293.24      281.27     16.84 o 
   0   6   4        1.87        6.62      8.31 o 
   1   6   4     5230.35     5188.46     77.26 o 
   2   6   4      285.75      312.07     19.31 o 
   3   6   4     7226.73     7130.81    103.83 o 
   4   6   4      129.75      170.18     29.54 o 
   5   6   4      329.07      328.49     33.53 o 
   6   6   4      334.50      348.78     46.89 o 
   7   6   4      131.21      166.32     54.96 o 
  -7   7   4        0.81       18.19     36.49 o 
  -6   7   4       21.78       57.33     32.20 o 
  -5   7   4      888.30      896.51     59.35 o 
  -4   7   4      497.91      552.56     56.22 o 
  -3   7   4      290.95      284.53     29.22 o 
  -2   7   4     2920.62     2971.95     55.27 o 
  -1   7   4        8.96       29.57     12.79 o 
   0   7   4     5644.13     5630.98     83.30 o 
   1   7   4     1432.67     1418.91     31.43 o 
   2   7   4      476.76      516.79     21.57 o 
   3   7   4       59.08       48.10     18.26 o 
   4   7   4      178.81      213.53     26.55 o 
   5   7   4      138.35       89.87     36.43 o 
   6   7   4      507.68      534.13     53.17 o 
   7   7   4        7.26       -5.78     46.28 o 
  -7   8   4       48.53       26.91     36.66 o 
  -6   8   4        1.55        7.57     35.19 o 
  -5   8   4     1562.26     1522.11     61.87 o 
  -4   8   4     3068.32     2938.03     78.34 o 
  -3   8   4     2610.46     2676.90     55.44 o 
  -2   8   4       47.72      106.14     15.66 o 
  -1   8   4     1277.91     1353.73     33.52 o 
   0   8   4       12.30        2.50     10.34 o 
   1   8   4     2768.29     2579.47     48.67 o 
   2   8   4     5952.78     6309.37     94.02 o 
   3   8   4     1286.21     1258.20     51.81 o 
   4   8   4       34.29       66.74     28.58 o 
   5   8   4      149.92      132.20     29.38 o 
   6   8   4       32.01       -3.54     36.37 o 
   7   8   4        0.35       75.20     53.51 o 
  -7   9   4       84.85       96.90     41.50 o 
  -6   9   4      163.53      202.15     48.14 o 
  -5   9   4      129.47      120.55     32.37 o 
  -4   9   4     1499.91     1497.00     56.53 o 
  -3   9   4     1038.66     1055.78     44.41 o 
  -2   9   4     2880.65     2814.48     58.24 o 
  -1   9   4     3170.95     3323.94     73.20 o 
   0   9   4     1170.59     1134.51     30.38 o 
   1   9   4      293.57      264.98     21.30 o 
   2   9   4      234.50      244.02     18.10 o 
   3   9   4      106.52      118.90     22.51 o 
   4   9   4      842.34      914.37     51.22 o 
   5   9   4       13.29       42.02     25.91 o 
   6   9   4        2.77      -44.16     93.28 o 
   7   9   4       56.04       78.10     59.30 o 
  -7  10   4       51.85        5.96     38.51 o 
  -6  10   4      126.76      168.73     39.90 o 
  -5  10   4        4.36       19.98     28.84 o 
  -4  10   4      965.05     1072.85     51.90 o 
  -3  10   4      373.55      363.49     32.12 o 
  -2  10   4      502.21      477.37     43.00 o 
  -1  10   4      150.23      156.07     16.48 o 
   0  10   4      370.33      376.02     20.85 o 
   1  10   4      894.47      843.44     33.07 o 
   2  10   4     1627.19     1536.61     46.38 o 
   3  10   4      250.18      274.18     46.90 o 
   4  10   4     1721.35     1624.17     70.23 o 
   5  10   4      364.71      371.18     36.61 o 
   6  10   4        4.24      -48.46     36.03 o 
   7  10   4       37.83       26.03     56.40 o 
  -7  11   4       52.18      -15.55     43.89 o 
  -6  11   4       45.79       30.66     35.93 o 
  -5  11   4        0.81       52.76     36.30 o 
  -4  11   4        8.24       17.52     26.80 o 
  -3  11   4       32.17       21.07     23.11 o 
  -2  11   4      210.90      246.74     36.88 o 
  -1  11   4     1369.70     1368.30     36.79 o 
   0  11   4      618.34      627.14     26.18 o 
   1  11   4     2186.44     2157.19     45.55 o 
   2  11   4        0.57      -10.12     18.41 o 
   3  11   4       58.99       40.41     25.04 o 
   4  11   4        9.91       30.80     23.87 o 
   5  11   4       93.34       92.84     29.57 o 
   6  11   4       60.31       34.90     41.33 o 
   7  11   4      147.21      125.82     66.53 o 
  -7  12   4       39.04       41.35     47.93 o 
  -6  12   4      260.56      284.15     45.24 o 
  -5  12   4       27.55       45.70     31.46 o 
  -4  12   4     1025.37     1051.46    115.89 o 
  -3  12   4      322.49      321.73     38.36 o 
  -2  12   4      311.91      314.81     48.45 o 
  -1  12   4      283.84      265.28     20.84 o 
   0  12   4      374.92      400.08     23.24 o 
   1  12   4      186.52      206.84     18.74 o 
   2  12   4     1426.33     1314.96     46.34 o 
   3  12   4       44.37       29.25     27.55 o 
   4  12   4      560.21      629.23     99.22 o 
   5  12   4       79.55       80.95     31.02 o 
   6  12   4       18.04       21.38     42.62 o 
  -6  13   4       18.20        0.99     41.01 o 
  -5  13   4       23.93       57.86     46.02 o 
  -4  13   4        0.34       -8.23     26.80 o 
  -3  13   4     1170.40     1066.18     67.91 o 
  -2  13   4        6.14      -14.06     25.32 o 
  -1  13   4     3033.55     2898.31     59.22 o 
   0  13   4      272.46      258.11     21.68 o 
   1  13   4      586.51      525.68     33.63 o 
   2  13   4       13.21       18.84     21.11 o 
   3  13   4       61.19      142.68     32.68 o 
   4  13   4        0.51       29.23     35.38 o 
   5  13   4      298.89      310.28     53.33 o 
   6  13   4       20.99       48.84     46.12 o 
  -6  14   4      165.86      121.15     71.32 o 
  -5  14   4       98.38      160.89     38.18 o 
  -4  14   4      436.35      374.65     40.68 o 
  -3  14   4      338.47      368.93     36.80 o 
  -2  14   4      103.83       44.66     39.05 o 
  -1  14   4        5.68        8.23     16.44 o 
   0  14   4      683.09      727.98     40.50 o 
   1  14   4      237.97      253.34     28.61 o 
   2  14   4      768.85      721.53     41.73 o 
   3  14   4      145.66      198.09     41.22 o 
   4  14   4      131.19      146.39     31.17 o 
   5  14   4        4.51      -47.90     43.39 o 
   6  14   4       59.19       40.85     44.81 o 
  -6  15   4      112.48      134.76     45.09 o 
  -5  15   4        1.69        7.30     34.03 o 
  -4  15   4       14.98       -4.21     29.80 o 
  -3  15   4      212.25      252.53     35.27 o 
  -2  15   4       98.14      139.06     29.03 o 
  -1  15   4       26.05       31.74     23.07 o 
   0  15   4     1115.69     1157.10     38.85 o 
   1  15   4     1947.41     1902.54     62.56 o 
   2  15   4      268.41      273.56     31.94 o 
   3  15   4       16.41       21.00     26.10 o 
   4  15   4        5.41       23.54     32.29 o 
   5  15   4      111.46      116.50     43.38 o 
   6  15   4       36.87       75.55     47.15 o 
  -6  16   4        9.21      -35.93     52.21 o 
  -5  16   4      258.55      263.34     46.07 o 
  -4  16   4        3.85        8.96     31.49 o 
  -3  16   4     1021.16      875.25     69.47 o 
  -2  16   4       35.58       19.48     24.74 o 
  -1  16   4      178.30      132.50     27.41 o 
   0  16   4      155.40      160.24     29.25 o 
   1  16   4     2135.63     2187.40     95.96 o 
   2  16   4      522.85      548.76     40.27 o 
   3  16   4      147.87      160.45     35.77 o 
   4  16   4      203.84      230.85     37.09 o 
   5  16   4       85.40       95.45     43.94 o 
  -5  17   4       38.33       32.02     36.70 o 
  -4  17   4        2.39       35.29     37.36 o 
  -3  17   4      235.17      311.85     41.37 o 
  -2  17   4     1216.32     1142.19     54.05 o 
  -1  17   4      212.77      219.08     32.52 o 
   0  17   4      913.51      958.82    107.74 o 
   1  17   4       85.25      110.32     40.66 o 
   2  17   4       59.28       72.47     28.92 o 
   3  17   4        3.82      -15.54     27.50 o 
   4  17   4       30.50       97.37     42.84 o 
   5  17   4       21.72       27.89     44.13 o 
  -5  18   4      289.33      347.00     64.79 o 
  -4  18   4       47.69       42.84     35.86 o 
  -3  18   4      121.37      151.16     42.09 o 
  -2  18   4        5.38      -13.15     26.92 o 
  -1  18   4      166.98      157.77     31.93 o 
   0  18   4        9.22       10.53     37.60 o 
   1  18   4       48.99       87.27     29.66 o 
   2  18   4       37.31      -24.16     27.43 o 
   3  18   4      435.28      480.09     45.48 o 
   4  18   4       17.61       31.72     32.79 o 
   5  18   4       29.42      -29.69     41.18 o 
  -5  19   4        0.44       -5.79     38.66 o 
  -4  19   4       47.03       86.49     38.86 o 
  -3  19   4        5.73       -8.52     30.73 o 
  -2  19   4      506.43      475.18     43.63 o 
  -1  19   4        6.76       16.17     39.73 o 
   0  19   4      310.83      320.53     54.23 o 
   1  19   4        4.62        9.88     27.13 o 
   2  19   4       81.95       86.32     32.38 o 
   3  19   4        1.04       16.32     31.42 o 
   4  19   4       40.42       67.29     35.64 o 
  -4  20   4       44.44      135.37     42.85 o 
  -3  20   4       22.25       49.72     36.17 o 
  -2  20   4       93.93       49.78     32.26 o 
  -1  20   4        6.70       18.03     42.36 o 
   0  20   4        4.69       25.41     50.62 o 
   1  20   4      252.93      204.83     48.37 o 
   2  20   4       50.26       82.53     33.37 o 
   3  20   4      304.54      242.49     42.08 o 
   4  20   4       43.97      131.67     41.05 o 
  -3  21   4       96.08      157.32     40.98 o 
  -2  21   4      162.78      188.80     56.22 o 
  -1  21   4       80.57       66.95     52.06 o 
   0  21   4      130.67      139.41     50.55 o 
   1  21   4      120.37      126.44     76.65 o 
   2  21   4        8.93       20.84     35.08 o 
   3  21   4        1.23      -23.13     34.65 o 
  -3  22   4        1.76        5.12     38.30 o 
  -2  22   4        4.09      -46.02     46.17 o 
  -1  22   4        4.77      -15.07     47.92 o 
   0  22   4       83.21      103.57     51.64 o 
   1  22   4       43.92       17.28     47.35 o 
   2  22   4      280.69      332.60     93.05 o 
  -1  23   4      238.97      217.28     61.81 o 
   0  23   4       12.25       44.07     51.88 o 
   1  23   4       27.55       13.19     99.07 o 
  -7   0   5        4.02      -11.57     69.42 o 
  -5   0   5      180.44      107.95     32.90 o 
  -3   0   5    10280.29    10302.44    208.14 o 
  -1   0   5     1518.26     1488.01     45.98 o 
   1   0   5      679.53      782.41     50.62 o 
   3   0   5       11.76       45.32     18.32 o 
   5   0   5      665.93      688.41     60.74 o 
  -8   1   5       75.63      135.62     64.93 o 
  -7   1   5        2.02      -54.29     45.43 o 
  -6   1   5      300.44      293.34     37.51 o 
  -5   1   5       49.07       52.33     21.13 o 
  -4   1   5      964.35      962.49     35.47 o 
  -3   1   5       11.84       15.91     27.95 o 
  -2   1   5     1555.42     1667.98     38.08 o 
  -1   1   5      491.35      497.89     32.56 o 
   0   1   5     1680.03     1569.62    106.12 o 
   1   1   5      722.70      859.10    157.64 o 
   2   1   5     1683.63     1547.30     30.91 o 
   3   1   5      118.62      134.76     15.62 o 
   4   1   5     1518.41     1461.99     38.66 o 
   5   1   5        3.16      -25.48     21.40 o 
  -8   2   5        3.71      -30.17     58.57 o 
  -7   2   5        3.45        6.56     70.87 o 
  -6   2   5       21.33       43.41     33.40 o 
  -5   2   5      171.68      187.86     24.55 o 
  -4   2   5      258.22      258.21     29.22 o 
  -3   2   5     1297.01     1240.86     35.45 o 
  -2   2   5     1396.07     1418.87     39.07 o 
  -1   2   5     1024.34     1052.33     26.68 o 
   0   2   5      836.17      810.67     19.66 o 
   1   2   5     1839.39     1822.18     80.27 o 
   2   2   5      729.93      748.29     21.40 o 
   3   2   5     1332.01     1303.91     32.45 o 
   4   2   5       90.91       98.20     22.75 o 
   5   2   5      677.62      785.30     66.53 o 
   6   2   5      131.40       43.39     41.94 o 
  -8   3   5        2.53       56.01     61.86 o 
  -7   3   5       95.86      143.36     39.98 o 
  -6   3   5      206.84      271.96     39.62 o 
  -5   3   5      603.06      622.63     66.30 o 
  -4   3   5      437.40      527.35     29.39 o 
  -3   3   5       93.07      100.49     17.47 o 
  -2   3   5     1029.29     1006.51     30.27 o 
  -1   3   5      896.09      883.42     36.53 o 
   0   3   5      725.16      709.24     19.59 o 
   1   3   5      888.94      860.85     19.94 o 
   2   3   5     3211.74     3185.71     84.85 o 
   3   3   5     1727.30     1723.59     46.85 o 
   4   3   5      644.28      697.47     29.10 o 
   5   3   5       47.95       17.35     34.71 o 
   6   3   5        9.60       20.25     40.49 o 
  -8   4   5       14.76       12.60     62.91 o 
  -7   4   5       40.14       20.47     42.56 o 
  -6   4   5        8.37      -12.56     41.14 o 
  -5   4   5       54.15       26.60     28.04 o 
  -4   4   5      758.42      624.64     58.03 o 
  -3   4   5     1650.12     1654.90     41.46 o 
  -2   4   5     4361.42     4162.12     69.55 o 
  -1   4   5     4404.73     4451.14     69.76 o 
   0   4   5     2334.06     2346.04     49.46 o 
   1   4   5        7.53       20.31      8.41 o 
   2   4   5      206.80      208.85     14.54 o 
   3   4   5      215.03      242.76     18.26 o 
   4   4   5      975.84     1012.79     41.41 o 
   5   4   5      552.88      549.57     62.19 o 
   6   4   5      414.90      455.56     62.19 o 
  -8   5   5       26.61        7.56     59.30 o 
  -7   5   5      116.73       65.98     71.46 o 
  -6   5   5       20.51        2.54     30.36 o 
  -5   5   5      141.83      144.27     31.86 o 
  -4   5   5       23.62       -8.74     17.72 o 
  -3   5   5      122.91      117.12     18.11 o 
  -2   5   5      132.41      161.58     17.03 o 
  -1   5   5      555.95      518.55     23.17 o 
   0   5   5        5.59       -1.15      8.98 o 
   1   5   5     5243.46     5000.83     90.67 o 
   2   5   5      335.55      374.79     18.28 o 
   3   5   5      909.64      972.25     39.04 o 
   4   5   5        2.72      -15.42     18.97 o 
   5   5   5        7.34      -37.60     34.71 o 
   6   5   5       58.98       54.96     44.83 o 
   7   5   5       36.39       27.48     47.73 o 
  -7   6   5        4.86       27.60     46.73 o 
  -6   6   5        0.46      -35.14     31.26 o 
  -5   6   5       41.16       44.20     28.41 o 
  -4   6   5     1755.07     1665.40     73.13 o 
  -3   6   5      198.58      185.90     20.73 o 
  -2   6   5     4375.83     4506.12     75.63 o 
  -1   6   5       49.97       35.89     12.64 o 
   0   6   5     2529.20     2387.90     50.94 o 
   1   6   5        0.94       -4.74      9.73 o 
   2   6   5       15.20        7.28     17.40 o 
   3   6   5       18.77       10.69     15.03 o 
   4   6   5     1467.69     1472.07     48.83 o 
   5   6   5      135.64      151.85     47.73 o 
   6   6   5       47.24      120.04     52.06 o 
   7   6   5       10.40      -24.59     46.28 o 
  -7   7   5      253.12      281.63     45.38 o 
  -6   7   5      238.39      214.54     42.15 o 
  -5   7   5      180.45      223.69     34.65 o 
  -4   7   5      117.75      125.80     27.23 o 
  -3   7   5       67.08       59.39     17.54 o 
  -2   7   5        1.33        4.03     13.79 o 
  -1   7   5      254.16      234.29     17.50 o 
   0   7   5      502.23      525.97     28.18 o 
   1   7   5     3275.50     3193.92     54.96 o 
   2   7   5     1287.01     1326.17     33.04 o 
   3   7   5     1632.96     1566.55     46.06 o 
   4   7   5        2.04       53.51     30.05 o 
   5   7   5      390.18      382.79     72.31 o 
   6   7   5       60.54       57.85     47.73 o 
   7   7   5       16.30       41.94     52.06 o 
  -7   8   5       96.22      134.99     72.04 o 
  -6   8   5       23.58      -24.40     31.07 o 
  -5   8   5      790.62      702.66     47.44 o 
  -4   8   5     1151.72     1133.70     50.23 o 
  -3   8   5      507.16      536.22     54.39 o 
  -2   8   5     1007.92      938.97     40.29 o 
  -1   8   5      138.08      189.67     20.52 o 
   0   8   5      431.08      416.07     20.74 o 
   1   8   5      407.52      478.88     21.80 o 
   2   8   5     1076.24     1060.73     29.97 o 
   3   8   5       72.01       98.62     20.62 o 
   4   8   5      342.88      341.64     40.91 o 
   5   8   5        6.74       11.71     30.92 o 
   6   8   5      338.48      325.40     66.53 o 
   7   8   5       22.91       60.74     56.40 o 
  -7   9   5       37.63       79.77     41.38 o 
  -6   9   5      373.94      384.17     46.28 o 
  -5   9   5      595.63      586.66     46.55 o 
  -4   9   5       27.35       17.29     25.95 o 
  -3   9   5       51.29       45.13     22.34 o 
  -2   9   5       55.28       76.96     17.11 o 
  -1   9   5      372.18      395.20     22.18 o 
   0   9   5      546.83      553.54     23.83 o 
   1   9   5     1451.29     1414.61     35.37 o 
   2   9   5     1084.53      960.67     30.01 o 
   3   9   5        9.69       18.93     19.36 o 
   4   9   5      651.29      707.24     51.10 o 
   5   9   5      104.55       51.34     71.59 o 
   6   9   5       17.92       17.35     49.17 o 
   7   9   5       12.28      -28.92     52.06 o 
  -7  10   5       38.74       85.67     43.12 o 
  -6  10   5       47.41       48.14     36.91 o 
  -5  10   5      116.22       59.46     31.75 o 
  -4  10   5      422.85      460.56     38.86 o 
  -3  10   5     2130.14     2092.79     62.23 o 
  -2  10   5      520.83      560.96     28.38 o 
  -1  10   5     2977.15     2905.60     57.22 o 
   0  10   5      373.63      407.53     22.68 o 
   1  10   5        6.20        5.24     13.40 o 
   2  10   5       16.14        1.01     26.15 o 
   3  10   5      305.21      299.33     29.41 o 
   4  10   5       33.59       24.74     29.18 o 
   5  10   5      402.96      337.05     88.94 o 
   6  10   5      443.83      422.30     72.31 o 
   7  10   5        2.19       40.49     62.19 o 
  -7  11   5        3.26       31.30     56.46 o 
  -6  11   5       89.66      116.59     48.27 o 
  -5  11   5       80.44      137.81     48.65 o 
  -4  11   5      261.50      241.96     35.26 o 
  -3  11   5       44.58       78.82     26.36 o 
  -2  11   5      302.39      304.72     23.48 o 
  -1  11   5      295.08      285.25     22.16 o 
   0  11   5      767.59      753.02     29.07 o 
   1  11   5      100.04      118.68     17.53 o 
   2  11   5     1562.05     1553.01     49.16 o 
   3  11   5      543.06      592.40     44.68 o 
   4  11   5       21.25       34.64     32.10 o 
   5  11   5        3.21       14.30     46.28 o 
   6  11   5       25.30       31.82     56.40 o 
  -7  12   5       22.53       39.83     42.29 o 
  -6  12   5        1.53       28.20     38.26 o 
  -5  12   5      208.01      291.08     45.77 o 
  -4  12   5      122.43      117.31     30.79 o 
  -3  12   5      895.79      992.49     49.77 o 
  -2  12   5       35.77       35.61     23.05 o 
  -1  12   5     1610.12     1669.38     46.55 o 
   0  12   5       13.54       20.54     15.91 o 
   1  12   5        0.84        9.72     18.64 o 
   2  12   5        2.19       -5.11     21.29 o 
   3  12   5      316.56      370.24     39.84 o 
   4  12   5       89.70       83.80     76.65 o 
   5  12   5      542.90      489.99     78.10 o 
   6  12   5        0.21      -11.57     50.62 o 
  -6  13   5      279.54      270.19     46.09 o 
  -5  13   5        9.30       21.85     34.13 o 
  -4  13   5      440.43      456.75     43.43 o 
  -3  13   5       68.44       19.28     24.55 o 
  -2  13   5      336.00      285.18     31.36 o 
  -1  13   5       47.02       46.38     17.54 o 
   0  13   5     1546.69     1500.89     42.05 o 
   1  13   5        4.06      -28.46     19.09 o 
   2  13   5     1262.57     1295.92     48.64 o 
   3  13   5       59.63       52.09     73.03 o 
   4  13   5      193.52      236.64     62.19 o 
   5  13   5       15.31      -18.74     37.18 o 
   6  13   5       27.39        0.00     56.40 o 
  -6  14   5        3.50       12.50     39.07 o 
  -5  14   5      292.05      387.21     83.77 o 
  -4  14   5        3.73      -20.97     28.50 o 
  -3  14   5      482.94      464.58     39.48 o 
  -2  14   5      198.15      245.74     69.42 o 
  -1  14   5      558.38      560.31     43.66 o 
   0  14   5      134.89      154.69     22.11 o 
   1  14   5      181.78      183.55     27.45 o 
   2  14   5        0.74        8.63     23.29 o 
   3  14   5      269.73      342.76     42.81 o 
   4  14   5       32.83        6.41     43.39 o 
   5  14   5      103.35       93.72     44.26 o 
   6  14   5       15.07       -7.23     56.40 o 
  -6  15   5        7.81        6.34     40.21 o 
  -5  15   5      220.76      234.18     44.38 o 
  -4  15   5        9.50       -2.64     29.98 o 
  -3  15   5        1.45        8.46     27.58 o 
  -2  15   5        2.28        2.45     29.54 o 
  -1  15   5      712.49      678.43     41.01 o 
   0  15   5      926.54      917.99     70.56 o 
   1  15   5      160.57      225.49     30.15 o 
   2  15   5      245.25      332.63     43.97 o 
   3  15   5      316.81      361.39     37.29 o 
   4  15   5        1.48       47.34     38.09 o 
   5  15   5       13.62       -1.74     40.31 o 
   6  15   5       18.01      -36.16     59.30 o 
  -5  16   5       53.32       33.03     42.67 o 
  -4  16   5      308.78      420.36     51.36 o 
  -3  16   5      133.46      180.49     34.92 o 
  -2  16   5     1204.95     1174.49     65.32 o 
  -1  16   5      275.81      242.74     31.59 o 
   0  16   5       27.57       44.18     25.35 o 
   1  16   5      183.33      212.21     59.22 o 
   2  16   5       11.66       17.15     25.91 o 
   3  16   5      315.34      279.48     37.50 o 
   4  16   5       76.00       95.40     41.33 o 
   5  16   5       53.54       33.89     43.38 o 
  -5  17   5       56.65       12.25     37.78 o 
  -4  17   5        0.58      -13.50     32.76 o 
  -3  17   5       12.76       16.84     30.90 o 
  -2  17   5       48.75       41.56     34.39 o 
  -1  17   5      260.65      343.16     58.88 o 
   0  17   5      761.75      805.01     49.98 o 
   1  17   5       26.45       13.46     25.71 o 
   2  17   5       30.09       10.14     27.96 o 
   3  17   5      402.24      516.52     54.83 o 
   4  17   5        1.96      128.14     43.94 o 
   5  17   5        0.91      -36.58     41.18 o 
  -5  18   5        0.45       -3.09     39.25 o 
  -4  18   5      255.40      332.73     76.72 o 
  -3  18   5       15.17       63.13     32.56 o 
  -2  18   5      533.66      529.07     99.07 o 
  -1  18   5      106.71      227.33     46.52 o 
   0  18   5       92.94       75.20     40.49 o 
   1  18   5       50.93      100.69     30.67 o 
   2  18   5      101.29      132.13     33.97 o 
   3  18   5       18.64       16.38     34.54 o 
   4  18   5      234.83      316.61     59.30 o 
  -4  19   5      103.41      209.33     43.62 o 
  -3  19   5        2.05       53.61     35.42 o 
  -2  19   5       43.57       70.92     39.84 o 
  -1  19   5      175.51      200.69     47.54 o 
   0  19   5       35.66        2.76     40.49 o 
   1  19   5      630.83      621.86     72.26 o 
   2  19   5       13.65       -6.30     30.02 o 
   3  19   5       91.43       57.07     35.30 o 
   4  19   5       17.98       99.62     47.15 o 
  -4  20   5      144.42      220.17     46.74 o 
  -3  20   5       49.83       43.56     35.19 o 
  -2  20   5      198.48      174.82     44.65 o 
  -1  20   5      147.78      119.22     46.51 o 
   0  20   5       43.10       38.53     42.62 o 
   1  20   5       31.27      -19.65     39.73 o 
   2  20   5        3.73       28.71     32.29 o 
   3  20   5       27.15       41.74     43.75 o 
  -3  21   5        6.49       11.05     36.37 o 
  -2  21   5       38.12      -10.12     67.97 o 
  -1  21   5      220.86      231.03     80.27 o 
   0  21   5       58.12       94.80     49.59 o 
   1  21   5      208.46      173.66     51.27 o 
   2  21   5       66.61       53.77     34.87 o 
   3  21   5        7.62       99.51     59.30 o 
  -2  22   5       61.49       67.97     83.88 o 
  -1  22   5       58.12       78.53     50.37 o 
   0  22   5        3.34       33.17     48.96 o 
   1  22   5      107.71       98.72     60.74 o 
   2  22   5       21.55       12.29     35.02 o 
  -1  23   5      118.29      125.14    111.36 o 
   0  23   5       75.69       28.66     51.77 o 
  -8   0   6      132.20       98.34     85.33 o 
  -6   0   6      138.05       96.90     37.58 o 
  -4   0   6       98.81      143.70     30.21 o 
  -2   0   6     1510.78     1492.46     60.02 o 
   0   0   6     7993.01     8000.56    205.37 o 
   2   0   6     3647.41     3731.28    131.61 o 
   4   0   6      292.73      255.98     43.39 o 
  -8   1   6        5.05       26.43     59.21 o 
  -7   1   6       16.21       98.15     57.72 o 
  -6   1   6        0.72      -39.34     33.14 o 
  -5   1   6      909.48      932.83     41.09 o 
  -4   1   6       49.78       95.74     25.64 o 
  -3   1   6      286.56      268.12     22.67 o 
  -2   1   6       53.75       77.74     22.96 o 
  -1   1   6      382.23      387.62     19.61 o 
   0   1   6      441.76      418.97     25.05 o 
   1   1   6      552.13      557.00     75.20 o 
   2   1   6      254.57      257.91     18.34 o 
   3   1   6     2525.10     2573.67    112.08 o 
   4   1   6      232.79      242.13     30.68 o 
   5   1   6      383.59      342.76     53.51 o 
  -8   2   6       64.90      150.60     66.38 o 
  -7   2   6      130.33      185.97     60.53 o 
  -6   2   6       12.77       13.25     31.09 o 
  -5   2   6      138.13      130.40     41.30 o 
  -4   2   6       83.81       77.84     20.78 o 
  -3   2   6      102.04      111.26     18.75 o 
  -2   2   6     2376.15     2268.47     55.38 o 
  -1   2   6     1549.68     1549.03     34.86 o 
   0   2   6     1286.73     1230.84     26.66 o 
   1   2   6     1247.08     1106.37     44.96 o 
   2   2   6     1435.38     1452.16     47.41 o 
   3   2   6      764.81      829.61     42.81 o 
   4   2   6       46.75       40.69     22.86 o 
   5   2   6      156.95       99.79     41.94 o 
  -8   3   6       15.05      -85.86     57.24 o 
  -7   3   6       60.21       62.94     39.71 o 
  -6   3   6       53.07       35.43     32.09 o 
  -5   3   6      478.34      508.67     34.75 o 
  -4   3   6      656.48      677.18     33.88 o 
  -3   3   6     1500.46     1472.72     40.89 o 
  -2   3   6     1465.06     1376.29     36.95 o 
  -1   3   6      232.45      266.78     17.88 o 
   0   3   6        0.85        5.61      9.71 o 
   1   3   6     1746.52     1710.82     40.49 o 
   2   3   6      102.72      144.67     42.62 o 
   3   3   6      975.63      809.38    115.70 o 
   4   3   6      132.72      133.19     26.97 o 
   5   3   6      139.54      221.27     50.62 o 
   6   3   6      186.59      290.69     57.85 o 
  -7   4   6       36.95        8.83     35.08 o 
  -6   4   6      229.17      180.26     37.88 o 
  -5   4   6       89.75      109.54     40.99 o 
  -4   4   6       36.69       56.92     20.90 o 
  -3   4   6      402.80      462.56     51.98 o 
  -2   4   6      376.17      392.25     22.77 o 
  -1   4   6     4819.89     4684.06     74.69 o 
   0   4   6     1990.28     1983.28     38.43 o 
   1   4   6     1984.12     2030.62     37.47 o 
   2   4   6        4.03       11.15     14.44 o 
   3   4   6       38.86       53.67     36.16 o 
   4   4   6        0.21       43.39     36.16 o 
   5   4   6      394.36      458.46     60.74 o 
   6   4   6        0.80      -24.59     40.49 o 
  -7   5   6      127.27      126.81     50.00 o 
  -6   5   6       23.73       42.10     32.79 o 
  -5   5   6       88.18       94.96     31.68 o 
  -4   5   6     1819.87     1748.54     60.33 o 
  -3   5   6       82.91       93.11     19.36 o 
  -2   5   6     2400.91     2376.88     50.22 o 
  -1   5   6      127.09      140.55     18.26 o 
   0   5   6      202.46      208.85     15.55 o 
   1   5   6      656.77      646.48     21.96 o 
   2   5   6     2522.83     2417.13     45.16 o 
   3   5   6       14.04       11.76     17.63 o 
   4   5   6      856.32      924.14     76.65 o 
   5   5   6       52.71       46.28     43.39 o 
   6   5   6      120.90      215.49     56.40 o 
  -7   6   6      223.11      305.19     49.18 o 
  -6   6   6        0.41        7.25     32.10 o 
  -5   6   6      147.08      132.97     33.97 o 
  -4   6   6      449.60      402.86     29.81 o 
  -3   6   6      178.24      178.32     22.19 o 
  -2   6   6      673.53      741.87     36.74 o 
  -1   6   6     2471.20     2412.58     69.93 o 
   0   6   6       64.98       80.75     16.73 o 
   1   6   6     3444.09     3336.65     56.75 o 
   2   6   6       65.43       58.76     15.16 o 
   3   6   6      329.96      320.57     32.61 o 
   4   6   6      121.64      134.50     44.83 o 
   5   6   6        2.20       37.60     43.39 o 
   6   6   6       20.08       67.97     46.28 o 
   7   6   6      170.77      190.90     63.63 o 
  -7   7   6        4.42        1.28     48.10 o 
  -6   7   6      180.16      210.98     40.61 o 
  -5   7   6       67.58       57.12     32.55 o 
  -4   7   6       59.31       57.48     26.95 o 
  -3   7   6        4.77       -2.65     17.80 o 
  -2   7   6     1069.01     1059.98     34.69 o 
  -1   7   6      523.63      600.49     26.02 o 
   0   7   6      123.36      154.38     15.97 o 
   1   7   6        6.37       -0.70     11.82 o 
   2   7   6      160.42      151.13     18.16 o 
   3   7   6      158.21      174.97     38.33 o 
   5   7   6      508.00      558.25     70.87 o 
   6   7   6      174.18      241.52     62.19 o 
   7   7   6        4.48      114.25     57.85 o 
  -7   8   6      134.50      154.65     44.30 o 
  -6   8   6       54.21       60.27     35.43 o 
  -5   8   6       55.84       88.71     31.19 o 
  -4   8   6       26.34       35.88     26.55 o 
  -3   8   6      316.06      331.22     26.83 o 
  -2   8   6      148.58      155.70     19.84 o 
  -1   8   6     4412.00     4433.98     91.59 o 
   0   8   6      647.31      673.25     26.55 o 
   1   8   6      942.69      984.57     29.38 o 
   2   8   6     1000.53      967.14     34.54 o 
   3   8   6       41.47       44.83     27.61 o 
   4   8   6      243.36      339.86     60.74 o 
   5   8   6       29.86       66.53     47.73 o 
   6   8   6      277.42       96.90     54.96 o 
   7   8   6       72.19      157.64     65.08 o 
  -7   9   6       11.12       38.28     41.41 o 
  -6   9   6      217.78      205.61     41.06 o 
  -5   9   6       20.75      -24.37     29.77 o 
  -4   9   6      420.79      447.84     39.34 o 
  -3   9   6      350.65      360.62     33.48 o 
  -2   9   6      716.47      718.26     52.81 o 
  -1   9   6     3886.54     3763.56     68.67 o 
   0   9   6      334.93      324.96     24.87 o 
   1   9   6      177.04      154.94     17.24 o 
   2   9   6      340.09      396.35     31.96 o 
   3   9   6      231.44      280.97     37.60 o 
   4   9   6     1418.94     1410.08     95.45 o 
   5   9   6      483.63      585.72     78.10 o 
   6   9   6        2.25       24.59     52.06 o 
   7   9   6        0.39      -30.37     53.51 o 
  -7  10   6       11.57       29.34     43.73 o 
  -6  10   6      233.55      234.22     76.34 o 
  -5  10   6       83.92      114.92     35.67 o 
  -4  10   6        0.99       48.35     26.98 o 
  -3  10   6        6.02       -6.61     23.19 o 
  -2  10   6       51.63       53.41     18.39 o 
  -1  10   6      100.28      102.71     28.97 o 
   0  10   6     2554.37     2480.06     60.73 o 
   1  10   6      465.25      483.45     31.52 o 
   2  10   6     1114.90     1077.44     43.97 o 
   3  10   6      148.37      151.89     39.05 o 
   4  10   6        2.09      -11.57     40.49 o 
   5  10   6      115.46       76.65     53.51 o 
   6  10   6      100.80      159.09     65.08 o 
  -7  11   6        0.87       23.35     42.51 o 
  -6  11   6      198.81      151.47     42.05 o 
  -5  11   6      189.39      215.90     41.49 o 
  -4  11   6      188.19      191.69     34.47 o 
  -3  11   6     1749.51     1769.28     60.23 o 
  -2  11   6       12.92       -0.29     17.67 o 
  -1  11   6      244.89      222.93     25.60 o 
   0  11   6      225.84      238.40     21.65 o 
   1  11   6       70.83      140.42     29.64 o 
   2  11   6        4.31        3.71     23.03 o 
   3  11   6      683.33      645.02     73.76 o 
   4  11   6        3.03      -17.35     46.28 o 
   5  11   6      442.63      536.55     79.54 o 
   6  11   6       13.22      -56.40     50.62 o 
  -6  12   6      235.09      256.46     50.90 o 
  -5  12   6       30.83       23.90     34.95 o 
  -4  12   6       27.68        9.49     29.85 o 
  -3  12   6      384.21      387.19     36.73 o 
  -2  12   6      798.27      788.22     56.92 o 
  -1  12   6       37.98       55.47     18.34 o 
   0  12   6     1902.49     1938.19     84.12 o 
   1  12   6        0.08       33.17     17.03 o 
   2  12   6      870.02      820.21     40.94 o 
   3  12   6       13.30       21.69     44.83 o 
   4  12   6       11.02        7.23     46.28 o 
   5  12   6       68.69       67.97     54.96 o 
   6  12   6       30.63       67.97     60.74 o 
  -6  13   6        1.60      -70.95     86.26 o 
  -5  13   6      242.18      235.73     41.61 o 
  -4  13   6       16.79        5.02     28.49 o 
  -3  13   6      618.34      670.40     74.16 o 
  -2  13   6      214.58      220.63     32.23 o 
  -1  13   6      172.54      142.17     22.04 o 
   0  13   6       94.63      108.92     20.20 o 
   1  13   6       83.21       85.91     23.95 o 
   2  13   6        1.52       28.19     23.61 o 
   3  13   6      453.12      594.40     73.76 o 
   4  13   6       83.75      137.39     57.85 o 
   5  13   6      149.55      170.66     65.08 o 
   6  13   6        0.26       95.45     66.53 o 
  -6  14   6       29.23       46.31     43.07 o 
  -5  14   6      134.25      114.97     39.35 o 
  -4  14   6       87.01       68.91     32.91 o 
  -3  14   6        0.18       22.60     27.36 o 
  -2  14   6      165.47      245.51     32.75 o 
  -1  14   6      225.48      206.44     24.38 o 
   0  14   6     1787.83     1828.46     50.81 o 
   1  14   6      979.78      983.15     46.34 o 
   2  14   6      495.66      544.75     41.47 o 
   3  14   6       40.17       99.79     50.62 o 
   4  14   6       20.11        1.45     50.62 o 
   5  14   6       29.85       79.54     60.74 o 
   6  14   6       47.89       57.85     63.63 o 
  -6  15   6       33.53       70.15     45.69 o 
  -5  15   6      148.54      115.39     40.39 o 
  -4  15   6       98.64      118.85     36.60 o 
  -3  15   6      235.65      295.42     38.47 o 
  -2  15   6       92.67      121.62     39.92 o 
  -1  15   6        8.02       24.27     23.83 o 
   0  15   6      753.22      762.91     44.38 o 
   1  15   6      118.36      120.62     28.25 o 
   2  15   6        9.82       49.88     27.80 o 
   3  15   6      151.07      182.23     62.19 o 
   4  15   6      205.25      209.70     65.08 o 
   5  15   6      106.72      174.99     67.97 o 
  -5  16   6      110.36      100.32     41.75 o 
  -4  16   6       15.38       25.25     34.23 o 
  -3  16   6       12.18       36.41     31.17 o 
  -2  16   6      563.14      615.07     44.30 o 
  -1  16   6       34.17       15.30     25.04 o 
   0  16   6       81.75      125.10     28.75 o 
   1  16   6     1339.06     1352.82     59.79 o 
   2  16   6       39.15       17.46     28.37 o 
   3  16   6       68.57       41.45     39.36 o 
   4  16   6        4.48       54.96     54.96 o 
   5  16   6        7.81       46.28     62.19 o 
  -5  17   6      102.88      147.82     45.09 o 
  -4  17   6      263.77      317.63     44.97 o 
  -3  17   6      135.12      121.17     35.27 o 
  -2  17   6      223.34      212.74     34.82 o 
  -1  17   6       62.70       94.19     30.00 o 
   0  17   6       75.58       52.03     28.01 o 
   1  17   6      338.71      303.51     36.34 o 
   2  17   6      345.33      411.38    111.36 o 
   3  17   6       26.62        3.81     38.70 o 
   4  17   6      148.85      133.05     65.08 o 
   5  17   6        9.48      108.47     69.42 o 
  -4  18   6       26.10       12.06     49.88 o 
  -3  18   6       33.79       53.37     34.63 o 
  -2  18   6        7.91        4.93     35.01 o 
  -1  18   6      128.60      143.87     42.74 o 
   0  18   6        0.08      -33.67     34.72 o 
   1  18   6      671.67      665.51     53.23 o 
   2  18   6        1.85       -9.49     38.26 o 
   3  18   6      131.15      145.61     71.59 o 
   4  18   6        7.39       43.39     60.74 o 
  -4  19   6      103.19       74.62     40.99 o 
  -3  19   6       66.35       84.94     37.56 o 
  -2  19   6      292.97      303.72     51.77 o 
  -1  19   6      123.08      110.25     49.90 o 
   0  19   6       20.40       20.10     69.42 o 
   1  19   6       10.86       11.33     30.83 o 
   2  19   6      234.63      189.07     45.71 o 
   3  19   6        0.37       28.87     43.78 o 
   4  19   6      100.41       86.77     69.42 o 
  -3  20   6       39.35       64.67     89.07 o 
  -2  20   6       27.57       45.77     44.83 o 
  -1  20   6      273.70      248.83     57.13 o 
   0  20   6      132.32       77.41     45.88 o 
   1  20   6       80.89       84.09     47.73 o 
   2  20   6        7.35      -41.85     39.26 o 
   3  20   6       32.85       37.66     46.51 o 
  -3  21   6       57.15       34.84     38.19 o 
  -2  21   6       22.89       24.59     70.87 o 
  -1  21   6       76.96      151.85     53.51 o 
   0  21   6       12.61       -0.83     66.53 o 
   1  21   6        5.27       46.52     46.52 o 
   2  21   6       63.20       63.34     44.13 o 
  -2  22   6       36.18       78.10     82.44 o 
  -1  22   6       75.48        7.16     48.29 o 
   0  22   6      113.30      128.52     55.56 o 
   1  22   6       41.08       60.74     57.85 o 
  -7   0   7       25.91      115.70     85.33 o 
  -5   0   7      680.51      652.25     88.22 o 
  -3   0   7     3364.15     3157.71     91.88 o 
  -1   0   7      524.44      574.03     49.17 o 
   1   0   7    14635.63    15314.17    413.62 o 
   3   0   7      210.53      237.18     43.39 o 
   5   0   7      268.50      299.37     53.51 o 
  -7   1   7        7.27        3.10     53.51 o 
  -6   1   7      250.03      234.16     38.52 o 
  -5   1   7       68.93       79.25     31.03 o 
  -4   1   7       40.30       23.97     44.46 o 
  -3   1   7        2.09       13.09     18.46 o 
  -2   1   7     1275.53     1144.98     54.69 o 
  -1   1   7      439.59      457.02     25.89 o 
   0   1   7     8020.61     8139.79    149.67 o 
   1   1   7     9497.77     9345.41    192.25 o 
   2   1   7      272.43      284.37     45.56 o 
   3   1   7      160.52      171.84     30.15 o 
   4   1   7      295.76      251.34     41.22 o 
   5   1   7      117.64      179.33     47.73 o 
  -7   2   7       25.18      126.55     60.34 o 
  -6   2   7      159.78       66.57     33.92 o 
  -5   2   7     1342.25     1293.09     48.09 o 
  -4   2   7      317.84      289.16     35.90 o 
  -3   2   7      539.30      526.05     35.08 o 
  -2   2   7       68.09       43.06     16.78 o 
  -1   2   7      137.79      152.13     16.57 o 
   0   2   7     3119.31     3106.78     51.56 o 
   1   2   7     2828.42     2704.50     78.72 o 
   2   2   7      437.78      438.92     36.82 o 
   3   2   7     1786.27     1748.64    165.59 o 
   4   2   7       12.68        2.59     24.29 o 
   5   2   7      126.40      237.18     52.06 o 
  -7   3   7       80.50       95.87     40.66 o 
  -6   3   7        5.92      -15.81     32.10 o 
  -5   3   7        0.10      -25.74     20.81 o 
  -4   3   7       29.30       46.20     21.95 o 
  -3   3   7      730.31      723.50     76.30 o 
  -2   3   7     1346.10     1431.07     58.24 o 
  -1   3   7      390.38      391.34     21.37 o 
   0   3   7     1281.55     1212.48     28.72 o 
   1   3   7      235.43      224.37     29.02 o 
   2   3   7      165.19      160.70     28.11 o 
   3   3   7       47.32       39.48     24.02 o 
   4   3   7       34.44       65.79     26.74 o 
   5   3   7       65.07       94.01     44.83 o 
   6   3   7      140.71      212.60     56.40 o 
  -7   4   7        0.56      -37.25     50.53 o 
  -6   4   7      206.11      228.21     39.95 o 
  -5   4   7        2.61       14.03     39.64 o 
  -4   4   7     1397.53     1543.81     48.21 o 
  -3   4   7      407.67      426.36     33.19 o 
  -2   4   7      925.55      931.84     55.11 o 
  -1   4   7       11.53       31.82     31.02 o 
   0   4   7      799.12      797.58     25.68 o 
   1   4   7       28.09       34.60     14.52 o 
   2   4   7     1007.47     1052.37    100.51 o 
   3   4   7      985.50      934.90    112.81 o 
   4   4   7      591.49      681.18     72.31 o 
   5   4   7      152.94      166.32     53.51 o 
   6   4   7       87.50       79.54     49.17 o 
  -7   5   7       40.70        1.23     38.75 o 
  -6   5   7       67.89      136.85     38.80 o 
  -5   5   7        5.69       16.18     29.92 o 
  -4   5   7       43.56       25.92     21.81 o 
  -3   5   7     1255.42     1196.96     39.37 o 
  -2   5   7      979.03     1016.10     34.13 o 
  -1   5   7     2040.24     2052.19     56.16 o 
   0   5   7      482.08      513.62     27.61 o 
   1   5   7     1836.40     1663.40     74.60 o 
   2   5   7       28.56       31.70     36.16 o 
   3   5   7       21.01       53.83     25.32 o 
   4   5   7       19.13      -18.80     37.60 o 
   5   5   7      382.64      465.69     67.97 o 
   6   5   7       36.89       89.67     49.17 o 
  -7   6   7        0.66      -13.07     38.63 o 
  -6   6   7      377.38      366.81     45.68 o 
  -5   6   7      360.09      440.93     72.99 o 
  -4   6   7      848.80      913.38     41.19 o 
  -3   6   7       19.48        2.31     19.05 o 
  -2   6   7      119.02      133.04     20.52 o 
  -1   6   7      171.52      148.66     18.50 o 
   0   6   7      376.82      352.98     20.44 o 
   1   6   7       53.20       70.97     17.28 o 
   2   6   7     2249.65     2331.77    156.92 o 
   3   6   7       40.07       43.61     25.70 o 
   4   6   7      707.06      637.79     70.87 o 
   5   6   7        0.28       26.03     46.28 o 
   6   6   7       44.26       39.05     52.06 o 
   7   6   7        0.11       21.69     56.40 o 
  -7   7   7       36.00       18.77     39.71 o 
  -6   7   7       28.59       65.36     42.89 o 
  -5   7   7       93.19      122.49     34.04 o 
  -4   7   7       27.78        4.56     25.61 o 
  -3   7   7       99.58      139.65     23.01 o 
  -2   7   7     1583.41     1499.20     44.30 o 
  -1   7   7     5465.57     5553.52    103.39 o 
   0   7   7        2.23       13.66     16.34 o 
   1   7   7       56.41       60.85     18.15 o 
   2   7   7       65.71       58.27     25.94 o 
   3   7   7      188.27      195.24     50.62 o 
   4   7   7      155.71      137.39     50.62 o 
   5   7   7      121.61      104.13     53.51 o 
   6   7   7      165.52      105.58     57.85 o 
   7   7   7       90.00      280.57     72.31 o 
  -7   8   7        0.12       28.05     41.02 o 
  -6   8   7       49.15       97.33     38.27 o 
  -5   8   7      440.63      396.93     43.03 o 
  -4   8   7     1281.36     1323.37     94.41 o 
  -3   8   7      548.94      548.61     42.03 o 
  -2   8   7        2.02      -14.81     16.94 o 
  -1   8   7      655.80      767.01     33.34 o 
   0   8   7       53.85       54.84     19.05 o 
   1   8   7      761.17      778.01     39.87 o 
   2   8   7     3367.05     3447.12     94.51 o 
   3   8   7     1223.18     1217.73     86.77 o 
   4   8   7      649.15      726.01     78.10 o 
   5   8   7      377.62      336.97     66.53 o 
   6   8   7       19.75       78.10     54.96 o 
  -7   9   7        5.91       13.42     41.43 o 
  -6   9   7        5.73      -31.39     41.49 o 
  -5   9   7        0.54       -3.15     30.82 o 
  -4   9   7      509.33      524.92     57.94 o 
  -3   9   7      948.06      955.76     44.88 o 
  -2   9   7      636.68      644.14     33.01 o 
  -1   9   7     1043.41     1024.92     34.86 o 
   0   9   7      953.46      858.08     59.49 o 
   1   9   7      714.94      733.04     35.22 o 
   2   9   7      122.87      177.18     30.50 o 
   3   9   7      209.00      313.83     57.85 o 
   4   9   7       74.00       76.65     50.62 o 
   5   9   7       92.42      148.96     59.30 o 
   6   9   7       51.00       92.56     62.19 o 
  -7  10   7       44.34       56.75     67.41 o 
  -6  10   7        6.07      -41.42     36.37 o 
  -5  10   7      116.28       95.44     36.35 o 
  -4  10   7       84.73      118.24     33.55 o 
  -3  10   7      696.50      655.00     41.95 o 
  -2  10   7       59.69       72.14     21.06 o 
  -1  10   7       39.34       27.34     26.34 o 
   0  10   7      313.83      311.63     31.11 o 
   1  10   7      226.30      297.03     41.12 o 
   2  10   7      152.32      181.56     32.66 o 
   3  10   7      594.24      598.74     72.31 o 
   4  10   7       12.35      -37.60     44.83 o 
   5  10   7       70.60       44.83     56.40 o 
   6  10   7       13.92       13.02     56.40 o 
  -6  11   7        1.48      -32.11     36.44 o 
  -5  11   7       83.31       83.60     35.49 o 
  -4  11   7      780.25      783.53     50.48 o 
  -3  11   7        8.45       19.89     25.90 o 
  -2  11   7      832.40      796.88     36.72 o 
  -1  11   7       52.53       65.71     20.20 o 
   0  11   7      730.41      729.90     37.17 o 
   1  11   7      148.46      155.36     25.78 o 
   2  11   7       10.62      -39.53     26.35 o 
   3  11   7       71.05       46.28     47.73 o 
   4  11   7       95.17      173.55     62.19 o 
   5  11   7       48.42        1.45     53.51 o 
   6  11   7       47.37       50.62     62.19 o 
  -6  12   7        3.83        6.12     38.68 o 
  -5  12   7      453.33      457.72     48.36 o 
  -4  12   7        8.10      -11.91     28.67 o 
  -3  12   7      271.55      339.44     37.00 o 
  -2  12   7       11.34       -3.79     24.05 o 
  -1  12   7      155.88      146.41     38.94 o 
   0  12   7       22.33       31.02     22.31 o 
   1  12   7      691.19      792.28    107.74 o 
   2  12   7       41.50       30.37     30.68 o 
   3  12   7      403.48      553.91     73.76 o 
   4  12   7       22.25        5.78     52.06 o 
   5  12   7       28.31       69.42     57.85 o 
   6  12   7       23.82       31.82     62.19 o 
  -6  13   7       32.35       20.35     45.31 o 
  -5  13   7       10.97      -22.74     33.83 o 
  -4  13   7        8.21       17.00     31.80 o 
  -3  13   7       16.15       48.09     28.73 o 
  -2  13   7      349.89      403.59     36.91 o 
  -1  13   7      397.97      348.27     56.86 o 
   0  13   7      853.38     1035.29     47.06 o 
   1  13   7       16.73      -20.07     29.13 o 
   2  13   7      128.95      169.66     65.08 o 
   3  13   7        7.71       39.05     49.17 o 
   4  13   7       23.09       18.80     53.51 o 
   5  13   7        0.08       28.92     60.74 o 
  -6  14   7       36.90       80.17     45.29 o 
  -5  14   7      119.36       93.83     44.95 o 
  -4  14   7      243.32      207.08     39.54 o 
  -3  14   7      151.33      149.56     32.27 o 
  -2  14   7       89.92       80.80     29.27 o 
  -1  14   7      449.98      491.60     36.84 o 
   0  14   7       17.05       68.40     27.51 o 
   1  14   7      780.50      939.96     60.31 o 
   2  14   7      510.76      552.79     60.02 o 
   3  14   7      220.27      277.68     70.87 o 
   4  14   7       48.93       52.06     59.30 o 
   5  14   7        1.15       17.35     62.19 o 
  -5  15   7        1.33      -28.28     34.66 o 
  -4  15   7      229.22      223.64     59.87 o 
  -3  15   7        3.50        3.75     28.51 o 
  -2  15   7      423.00      480.75     40.91 o 
  -1  15   7      129.12       98.05     35.40 o 
   0  15   7       29.15       61.50     27.21 o 
   1  15   7      573.19      541.19     53.51 o 
   2  15   7      149.37      238.51     45.43 o 
   3  15   7        2.63      -69.42     46.28 o 
   4  15   7      128.77      169.21     65.08 o 
   5  15   7       27.30       47.73     66.53 o 
  -5  16   7       21.28       30.37     41.25 o 
  -4  16   7      211.42      205.61     42.10 o 
  -3  16   7       10.12       -2.86     36.48 o 
  -2  16   7      341.63      356.59     39.23 o 
  -1  16   7        2.18      -10.58     24.57 o 
   0  16   7     1024.18      990.05     50.21 o 
   1  16   7       78.01       76.85     37.47 o 
   2  16   7      184.14      194.23     44.96 o 
   3  16   7      137.71      109.91     62.19 o 
   4  16   7        2.46      -18.80     54.96 o 
   5  16   7       35.13      -56.40     60.74 o 
  -5  17   7        0.37      -44.69     36.96 o 
  -4  17   7       63.01       55.89     37.24 o 
  -3  17   7       79.02      145.45     38.03 o 
  -2  17   7      257.68      342.64     40.16 o 
  -1  17   7      761.18      740.37     47.91 o 
   0  17   7      143.93      132.98     32.09 o 
   1  17   7      220.20      288.76     48.58 o 
   2  17   7      185.19      132.57     44.05 o 
   3  17   7       16.15      128.71     62.19 o 
   4  17   7        0.24      -11.57     60.74 o 
  -4  18   7       98.49       91.28     67.88 o 
  -3  18   7       83.94       90.54     43.77 o 
  -2  18   7       78.00       32.59     31.76 o 
  -1  18   7       61.76       31.49     40.38 o 
   0  18   7       37.90       27.03     39.96 o 
   1  18   7       14.14       29.28     39.28 o 
   2  18   7      282.67      240.38     48.96 o 
   3  18   7        5.59       49.17     62.19 o 
   4  18   7      124.62       20.25     63.63 o 
  -4  19   7        8.87       17.89     39.74 o 
  -3  19   7      231.14      170.98     41.64 o 
  -2  19   7        1.49       34.53     34.03 o 
  -1  19   7      154.84      110.52     46.89 o 
   0  19   7        0.87      -49.36     40.15 o 
   1  19   7       23.28       30.58     41.59 o 
   2  19   7        3.76       71.97     45.29 o 
   3  19   7       18.55      -52.06     57.85 o 
  -3  20   7       91.88       87.18     56.34 o 
  -2  20   7        0.09       48.20     49.83 o 
  -1  20   7        6.84      -54.43     41.59 o 
   0  20   7       84.13       56.85     45.52 o 
   1  20   7        5.51      -41.94     63.63 o 
   2  20   7       54.00       81.94     45.85 o 
  -2  21   7      139.60      157.39     56.75 o 
  -1  21   7      172.16       96.74     52.79 o 
   0  21   7       95.84       15.91     72.31 o 
   1  21   7        1.15      -30.37     60.74 o 
   2  21   7       17.59        9.60     46.74 o 
  -6   0   8      328.89      254.54     79.54 o 
  -4   0   8      855.46      913.71     59.08 o 
  -2   0   8     2303.49     2368.27     74.46 o 
   0   0   8     4405.20     4075.49    150.41 o 
   2   0   8      500.56      433.87     56.40 o 
   4   0   8        7.21       30.37     40.49 o 
  -7   1   8      192.47      178.68     62.28 o 
  -6   1   8       24.94       29.85     51.01 o 
  -5   1   8      282.63      302.07     42.22 o 
  -4   1   8       14.78       -2.63     23.00 o 
  -3   1   8      179.19      164.65     23.63 o 
  -2   1   8       88.17       62.02     19.50 o 
  -1   1   8     2735.14     2838.40    100.62 o 
   0   1   8       40.45       36.72     25.04 o 
   1   1   8      257.77      246.74     34.25 o 
   2   1   8      491.99      408.49     39.36 o 
   3   1   8      772.38      692.12     47.54 o 
   4   1   8        2.32       23.86     28.63 o 
   5   1   8        2.28      -27.48     39.05 o 
  -7   2   8        0.47       49.57     58.18 o 
  -6   2   8        3.99      -41.07     32.96 o 
  -5   2   8      131.04      137.36     33.61 o 
  -4   2   8      399.53      507.85     41.70 o 
  -3   2   8       72.22       83.73     25.05 o 
  -2   2   8     1947.37     1908.36     47.10 o 
  -1   2   8      709.70      700.92     27.60 o 
   0   2   8     2345.23     2151.06    156.19 o 
   1   2   8       54.18       57.77     26.53 o 
   2   2   8      140.93      194.43     32.20 o 
   3   2   8      229.26      187.33     33.70 o 
   4   2   8      322.18      360.16     39.88 o 
   5   2   8        3.70      -24.59     43.39 o 
  -7   3   8       10.27       40.40     39.79 o 
  -6   3   8        7.38      -10.48     33.39 o 
  -5   3   8        3.33       -6.34     23.99 o 
  -4   3   8      469.23      492.70     34.19 o 
  -3   3   8       58.22       43.84     29.42 o 
  -2   3   8      202.93      226.45     23.26 o 
  -1   3   8      107.84      133.81     18.05 o 
   0   3   8     1186.43     1078.62     52.12 o 
   1   3   8      326.87      405.31     54.96 o 
   2   3   8      128.06      155.42     31.08 o 
   3   3   8       36.86       48.40     28.42 o 
   4   3   8      304.51      285.84     38.09 o 
   5   3   8        0.37      -26.03     43.39 o 
   6   3   8      105.15      105.58     56.40 o 
  -7   4   8        6.97       28.55     39.47 o 
  -6   4   8       10.40       33.08     34.90 o 
  -5   4   8      362.42      297.33     39.10 o 
  -4   4   8      345.93      350.71     30.84 o 
  -3   4   8      834.78      801.43     63.01 o 
  -2   4   8      268.35      278.90     40.22 o 
  -1   4   8      694.85      640.22     37.16 o 
   0   4   8      266.34      298.57     35.43 o 
   1   4   8      143.56      167.13     60.74 o 
   2   4   8       28.40       11.84     26.74 o 
   3   4   8      236.62      232.73     36.03 o 
   4   4   8      245.77      289.25     57.85 o 
   5   4   8      143.15      143.18     53.51 o 
   6   4   8        2.26       15.91     50.62 o 
  -7   5   8       54.78       40.29     64.48 o 
  -6   5   8      316.24      325.90     45.84 o 
  -5   5   8       21.59       74.50     33.14 o 
  -4   5   8       28.86       36.85     23.83 o 
  -3   5   8       60.55       67.52     22.04 o 
  -2   5   8        1.58        1.44     18.50 o 
  -1   5   8       41.51       40.19     16.51 o 
   0   5   8      222.87      223.85     23.15 o 
   1   5   8      255.33      198.36     33.13 o 
   2   5   8      717.26      746.62     48.37 o 
   3   5   8        1.59      -26.94     25.70 o 
   4   5   8      134.37       94.01     50.62 o 
   5   5   8       22.67        8.68     46.28 o 
   6   5   8       54.48       46.28     54.96 o 
  -7   6   8        9.80       -3.60     39.92 o 
  -6   6   8       31.45       -7.56     35.55 o 
  -5   6   8       56.16       28.96     32.69 o 
  -4   6   8        0.63       17.09     23.57 o 
  -3   6   8     1574.16     1575.07     47.52 o 
  -2   6   8       32.18       35.62     22.26 o 
  -1   6   8      817.37      781.86     32.56 o 
   0   6   8      188.35      150.58     21.76 o 
   1   6   8        3.36      -20.73     24.29 o 
   2   6   8       26.69        2.89     38.33 o 
   3   6   8      815.18      876.83     61.46 o 
   4   6   8       30.67        2.89     44.83 o 
   5   6   8      357.67      399.16     70.87 o 
   6   6   8       93.96       86.77     57.85 o 
  -7   7   8        0.82       25.67     42.77 o 
  -6   7   8      146.12      168.49     45.51 o 
  -5   7   8      304.57      285.03     41.25 o 
  -4   7   8      101.11       67.91     29.12 o 
  -3   7   8        5.00      -16.40     26.72 o 
  -2   7   8       47.41       59.73     24.48 o 
  -1   7   8       19.42       25.15     17.86 o 
   0   7   8     1275.03     1329.59     44.68 o 
   1   7   8      411.82      386.92     39.12 o 
   2   7   8     1625.51     1595.73     65.23 o 
   3   7   8        3.51       15.91     46.28 o 
   4   7   8       89.70      190.90     57.85 o 
   5   7   8      120.07      138.84     59.30 o 
   6   7   8        9.96       14.46     54.96 o 
  -7   8   8        7.60       19.29     43.18 o 
  -6   8   8      170.85       73.17     40.81 o 
  -5   8   8      208.80      201.08     38.47 o 
  -4   8   8     1152.77     1096.94    169.58 o 
  -3   8   8     1500.71     1585.07     48.79 o 
  -2   8   8      174.15      191.81     23.94 o 
  -1   8   8      294.41      340.10     29.02 o 
   0   8   8      172.60      139.37     22.94 o 
   1   8   8       25.23       11.12     26.35 o 
   2   8   8      482.65      437.49     42.37 o 
   3   8   8       62.83       73.76     49.17 o 
   4   8   8       11.02       28.92     49.17 o 
   5   8   8        3.32       14.46     52.06 o 
   6   8   8        7.57       21.69     56.40 o 
  -6   9   8      174.03      159.25     42.72 o 
  -5   9   8      246.31      221.06     40.68 o 
  -4   9   8       12.82       58.64     29.88 o 
  -3   9   8        4.89       31.25     22.25 o 
  -2   9   8      330.67      347.46     28.39 o 
  -1   9   8       81.56       83.03     23.68 o 
   0   9   8      119.89      190.95     27.28 o 
   1   9   8      506.93      528.00     44.26 o 
   2   9   8      245.48      341.31     62.19 o 
   3   9   8       82.18      160.53     54.96 o 
   4   9   8       69.13      118.59     57.85 o 
   5   9   8      139.28       91.11     60.74 o 
   6   9   8       62.74      135.95     67.97 o 
  -6  10   8        6.48       58.26     39.67 o 
  -5  10   8       17.90       34.42     34.00 o 
  -4  10   8      214.40      294.24     53.70 o 
  -3  10   8      171.51      174.11     31.68 o 
  -2  10   8     1351.51     1288.21     43.31 o 
  -1  10   8      240.05      280.48     29.90 o 
   0  10   8      201.89      144.75     25.25 o 
   1  10   8       38.91       44.30     28.81 o 
   2  10   8        2.33       39.05     46.28 o 
   3  10   8       22.43      112.81     53.51 o 
   4  10   8      617.07      662.38     85.33 o 
   5  10   8      179.13      274.78     70.87 o 
   6  10   8       70.25       72.31     65.08 o 
  -6  11   8        0.35      -28.39     38.69 o 
  -5  11   8      208.87      180.07     40.43 o 
  -4  11   8      107.53       83.52     31.93 o 
  -3  11   8      243.70      195.48     34.09 o 
  -2  11   8      187.78      180.61     26.33 o 
  -1  11   8        7.11        1.00     22.87 o 
   0  11   8      411.51      415.24     33.22 o 
   1  11   8     1097.60      997.74     86.05 o 
   2  11   8        5.06       20.25     47.73 o 
   3  11   8      348.59      413.62     70.87 o 
   4  11   8        0.94       49.17     59.30 o 
   5  11   8       29.06       95.45     63.63 o 
   6  11   8       10.45       69.42     67.97 o 
  -6  12   8       35.09       38.38     41.23 o 
  -5  12   8       43.37       29.59     36.91 o 
  -4  12   8      214.46      322.21     44.58 o 
  -3  12   8      123.09      123.91     31.93 o 
  -2  12   8      799.14      682.11     38.41 o 
  -1  12   8       45.12       43.93     21.21 o 
   0  12   8      417.26      407.61     34.41 o 
   1  12   8       53.73      147.52     54.96 o 
   2  12   8       22.98       40.49     49.17 o 
   3  12   8        6.08       17.35     50.62 o 
   4  12   8      104.06        0.00     56.40 o 
   5  12   8       77.81       88.22     66.53 o 
  -6  13   8       14.06       19.81     42.55 o 
  -5  13   8      160.43      139.45     41.41 o 
  -4  13   8       33.84       22.48     32.29 o 
  -3  13   8       14.73       43.21     30.33 o 
  -2  13   8       51.60       45.07     28.29 o 
  -1  13   8      624.53      701.52     38.41 o 
   0  13   8        0.81       19.71     24.05 o 
   1  13   8      439.55      442.55     69.42 o 
   2  13   8       14.51       49.17     52.06 o 
   3  13   8      208.54      219.83     65.08 o 
   4  13   8        2.89      -11.57     54.96 o 
   5  13   8        0.83      -53.51     56.40 o 
  -5  14   8        0.11      -50.40     34.23 o 
  -4  14   8      161.09      187.89     39.23 o 
  -3  14   8       23.21       46.69     31.90 o 
  -2  14   8      348.89      357.18     38.18 o 
  -1  14   8      296.01      284.27     29.57 o 
   0  14   8      153.96      217.33     37.40 o 
   1  14   8        3.73       31.82     52.06 o 
   2  14   8       80.92       63.63     57.85 o 
   3  14   8        3.55       30.37     57.85 o 
   4  14   8       27.52       59.30     60.74 o 
   5  14   8       14.24      104.13     72.31 o 
  -5  15   8       61.93      118.60     53.52 o 
  -4  15   8      224.40      213.77     43.18 o 
  -3  15   8        1.67       43.37     33.13 o 
  -2  15   8       24.48       73.88     51.10 o 
  -1  15   8        6.59       -8.58     26.69 o 
   0  15   8      180.85      169.67     42.43 o 
   1  15   8      842.33     1097.69     98.34 o 
   2  15   8      348.10      471.47     76.65 o 
   3  15   8      150.61      309.49     75.20 o 
   4  15   8       81.98       13.02     62.19 o 
  -5  16   8       45.30       49.43     41.60 o 
  -4  16   8       88.46      105.98     47.14 o 
  -3  16   8      380.94      397.05     45.33 o 
  -2  16   8        9.29       12.04     29.73 o 
  -1  16   8      235.97      200.52     42.62 o 
   0  16   8      199.67      259.88     45.29 o 
   1  16   8      149.13      105.58     57.85 o 
   2  16   8       95.16      164.87     65.08 o 
   3  16   8        1.06       91.11     65.08 o 
   4  16   8       97.16       98.34     65.08 o 
  -4  17   8      148.35      178.29     43.38 o 
  -3  17   8       32.80       68.84     35.67 o 
  -2  17   8       40.97       81.55     34.64 o 
  -1  17   8      109.04      189.46     70.87 o 
   0  17   8      284.43      401.28     53.51 o 
   1  17   8        0.89       39.05     54.96 o 
   2  17   8        5.88      -31.82     54.96 o 
   3  17   8       10.09       -4.34     59.30 o 
   4  17   8       59.88        2.89     65.08 o 
  -4  18   8        1.38       42.56     41.60 o 
  -3  18   8      149.97      152.72     40.94 o 
  -2  18   8        0.19       48.12     34.57 o 
  -1  18   8      419.11      381.81     83.88 o 
   0  18   8       13.62      -10.12     60.74 o 
   1  18   8      144.81      198.13     65.08 o 
   2  18   8       14.64       -5.78     57.85 o 
   3  18   8       77.19      -10.12     63.63 o 
  -3  19   8       20.55       73.11     40.07 o 
  -2  19   8        4.69      -14.85     34.69 o 
  -1  19   8       35.63       -1.45     63.63 o 
   0  19   8      168.43      186.56     70.87 o 
   1  19   8       16.18       20.25     59.30 o 
   2  19   8      166.23      209.70     70.87 o 
   3  19   8       27.75      -50.62     65.08 o 
  -2  20   8       48.61       75.17    107.74 o 
  -1  20   8       33.72       76.65     78.10 o 
   0  20   8       65.92      -15.91     65.08 o 
   2  20   8        4.10       -8.68     60.74 o 
  -1  21   8        0.20      -40.49     66.53 o 
   0  21   8      127.71       76.65     73.76 o 
  -7   0   9       84.29      189.46     88.22 o 
  -5   0   9      136.63      105.11     44.83 o 
  -3   0   9      681.18      680.70     51.64 o 
  -1   0   9      676.99      591.51     66.53 o 
   1   0   9     1351.95     1220.62     85.33 o 
   3   0   9     1188.12     1104.92     86.77 o 
   5   0   9       85.54        5.78     46.28 o 
  -7   1   9        4.25       30.15     67.97 o 
  -6   1   9       35.97       15.71     34.53 o 
  -5   1   9        4.85       -1.50     32.15 o 
  -4   1   9      556.79      525.97     36.36 o 
  -3   1   9        1.13      -29.97     20.95 o 
  -2   1   9      174.37      196.08     30.89 o 
  -1   1   9      211.64      213.36     67.97 o 
   0   1   9       56.46       61.73     29.02 o 
   1   1   9       20.78       30.83     29.13 o 
   2   1   9       80.75      101.68     41.22 o 
   3   1   9        2.00       26.35     30.05 o 
   4   1   9      469.33      440.32     45.50 o 
   5   1   9       24.76        0.00     46.28 o 
  -7   2   9       32.65      126.93     69.42 o 
  -6   2   9        7.08       78.56     51.01 o 
  -5   2   9      101.22      134.91     30.05 o 
  -4   2   9       63.92       31.71     31.73 o 
  -3   2   9       24.32       37.70     29.43 o 
  -2   2   9      284.79      332.39     26.65 o 
  -1   2   9      625.17      698.50     49.59 o 
   0   2   9      490.33      481.14    112.81 o 
   1   2   9     1276.19     1212.32     59.29 o 
   2   2   9       54.28        3.22     29.13 o 
   3   2   9       48.00       39.23     32.20 o 
   4   2   9        3.70       19.51     31.18 o 
   5   2   9       64.66       86.77     53.51 o 
  -7   3   9        0.03      -28.30     53.51 o 
  -6   3   9       32.30       83.52     91.84 o 
  -5   3   9      239.16      236.70     46.81 o 
  -4   3   9      439.63      438.60     36.00 o 
  -3   3   9      215.55      270.59     28.25 o 
  -2   3   9     1120.12     1121.11     39.51 o 
  -1   3   9      508.07      495.17     44.96 o 
   0   3   9      135.89      111.20     32.20 o 
   1   3   9       33.74       51.37     29.60 o 
   2   3   9      489.38      510.50     45.29 o 
   3   3   9      192.12      164.71     45.56 o 
   4   3   9      379.28      427.25     45.88 o 
   5   3   9      133.24      121.48     59.30 o 
  -7   4   9       66.63       89.35     43.47 o 
  -6   4   9       17.40       60.83     38.59 o 
  -5   4   9        2.05       22.43     32.65 o 
  -4   4   9       86.22       65.14     32.22 o 
  -3   4   9       93.52       45.10     33.82 o 
  -2   4   9      310.32      343.19     34.44 o 
  -1   4   9      786.89      744.22     69.42 o 
   0   4   9      922.04      804.46     78.10 o 
   1   4   9      360.98      403.67     42.36 o 
   2   4   9      644.53      717.38     93.28 o 
   3   4   9        4.75      -21.74     29.45 o 
   4   4   9        0.03       11.57     47.73 o 
   5   4   9        9.50       57.85     54.96 o 
   6   4   9      109.53      131.61     62.19 o 
  -7   5   9        1.54       -6.54     40.13 o 
  -6   5   9        6.92        0.91     37.51 o 
  -5   5   9       41.17       73.28     35.33 o 
  -4   5   9        4.52       -0.21     29.88 o 
  -3   5   9      477.31      458.71     49.96 o 
  -2   5   9        0.95       17.68     20.23 o 
  -1   5   9      496.30      483.92     99.07 o 
   0   5   9        8.53       12.49     27.78 o 
   1   5   9       43.55       15.28     70.14 o 
   2   5   9       50.57       64.53     32.10 o 
   3   5   9      387.64      344.56     41.33 o 
   4   5   9       41.69       73.76     53.51 o 
   5   5   9      135.77       47.73     56.40 o 
   6   5   9        0.28        0.00     56.40 o 
  -7   6   9        0.01      -11.16     42.21 o 
  -6   6   9      203.96      245.43     58.53 o 
  -5   6   9        8.66      -12.04     32.07 o 
  -4   6   9       21.40       31.53     25.53 o 
  -3   6   9        1.56      -29.32     25.86 o 
  -2   6   9      527.88      543.58     44.25 o 
  -1   6   9       21.62       12.67     29.60 o 
   0   6   9     1680.79     1602.51     96.90 o 
   1   6   9       18.77       15.93     28.81 o 
   2   6   9      522.68      618.92    107.02 o 
   3   6   9       56.81       26.03     47.73 o 
   4   6   9        1.43       20.25     50.62 o 
   5   6   9       40.45       47.73     53.51 o 
   6   6   9        1.04       10.12     60.74 o 
  -6   7   9       20.41       61.42     41.10 o 
  -5   7   9       56.39       97.01     40.59 o 
  -4   7   9       32.39       34.23     36.43 o 
  -3   7   9      481.80      529.11     40.53 o 
  -2   7   9       16.78       13.30     21.07 o 
  -1   7   9      383.69      394.13     42.95 o 
   0   7   9       24.27       31.79     29.84 o 
   1   7   9       39.91       54.64     32.30 o 
   2   7   9      203.26      271.67     40.15 o 
   3   7   9      464.86      702.87     79.54 o 
   4   7   9        6.92       13.02     53.51 o 
   5   7   9      214.72      400.61     75.20 o 
   6   7   9       76.59       76.65     65.08 o 
  -6   8   9       75.46       81.35     43.29 o 
  -5   8   9       22.15       22.79     34.84 o 
  -4   8   9       58.34       73.87     32.56 o 
  -3   8   9        3.14       10.18     27.36 o 
  -2   8   9       72.96       74.16     26.48 o 
  -1   8   9        1.92      -17.39     22.21 o 
   0   8   9      892.04      875.89     56.58 o 
   1   8   9        5.73      -50.98     33.99 o 
   2   8   9       14.36      -16.06     60.74 o 
   3   8   9       71.70       83.88     54.96 o 
   4   8   9       19.18      -69.42     46.28 o 
   5   8   9       53.75       65.08     62.19 o 
   6   8   9       61.66       13.02     60.74 o 
  -6   9   9       29.06       17.42     39.90 o 
  -5   9   9      214.24      231.56     41.88 o 
  -4   9   9        3.99      -42.49     49.90 o 
  -3   9   9      170.76      184.53     28.70 o 
  -2   9   9       84.27      157.80     30.64 o 
  -1   9   9       21.87       25.87     23.72 o 
   0   9   9      342.02      304.10     40.56 o 
   1   9   9       32.75       65.56     63.63 o 
   2   9   9       30.00       73.76     53.51 o 
   3   9   9       14.61        2.89     50.62 o 
   4   9   9      323.98      397.71     76.65 o 
   5   9   9      227.27      170.66     73.76 o 
   6   9   9       47.93        4.34     62.19 o 
  -6  10   9        5.33       -4.84     40.99 o 
  -5  10   9       33.89       10.93     35.94 o 
  -4  10   9       38.85       28.92     42.95 o 
  -3  10   9       47.29       32.72     28.81 o 
  -2  10   9       59.02       66.90     35.27 o 
  -1  10   9      548.05      594.08     51.21 o 
   0  10   9      488.82      540.63     49.40 o 
   1  10   9      326.06      369.38     60.02 o 
   2  10   9       97.09       54.96     53.51 o 
   3  10   9       33.38       10.12     52.06 o 
   4  10   9        4.60       11.57     59.30 o 
   5  10   9        1.10       44.83     65.08 o 
  -6  11   9        0.93       12.93     46.68 o 
  -5  11   9       87.79       52.40     40.14 o 
  -4  11   9      278.78      334.88     42.71 o 
  -3  11   9       32.54       37.37     30.13 o 
  -2  11   9      212.43      221.75     51.59 o 
  -1  11   9       27.37       11.32     25.49 o 
   0  11   9       28.52       -4.52     36.16 o 
   1  11   9      120.65       87.19     65.08 o 
   2  11   9       68.28       80.99     56.40 o 
   3  11   9       78.19       10.12     54.96 o 
   4  11   9       68.16      104.13     65.08 o 
   5  11   9        8.87      -47.73     59.30 o 
  -5  12   9       33.69       -7.47     41.19 o 
  -4  12   9       14.42      -35.20     33.97 o 
  -3  12   9        0.66       -5.17     29.12 o 
  -2  12   9       50.35       53.15     27.72 o 
  -1  12   9      448.65      505.99     40.01 o 
   0  12   9        0.05      -18.62     31.91 o 
   1  12   9      603.53      665.27     85.33 o 
   2  12   9        0.86       60.74     56.40 o 
   3  12   9       40.36       20.25     57.85 o 
   4  12   9        6.73      -23.14     59.30 o 
   5  12   9       35.76       36.16     66.53 o 
  -5  13   9       14.73        5.50     38.38 o 
  -4  13   9      186.50      156.98     40.15 o 
  -3  13   9       55.15       53.21     32.19 o 
  -2  13   9      120.55      130.67     39.12 o 
  -1  13   9      107.96      158.93     41.18 o 
   0  13   9        4.83      -17.81     31.96 o 
   1  13   9       93.34      121.48     57.85 o 
   2  13   9       50.63       79.54     59.30 o 
   3  13   9        8.45      -14.46     54.96 o 
   4  13   9      151.94      133.05     73.76 o 
   5  13   9       18.85       11.57     69.42 o 
  -5  14   9        0.85       -5.69     37.24 o 
  -4  14   9       61.88       42.22     35.05 o 
  -3  14   9       43.51       78.49     34.92 o 
  -2  14   9        3.97      -30.97     34.72 o 
  -1  14   9      234.31      279.60     47.04 o 
   0  14   9      106.69       80.04     35.40 o 
   1  14   9       82.01       78.10     57.85 o 
   2  14   9       93.81       52.06     59.30 o 
   3  14   9       11.22       13.02     59.30 o 
   4  14   9       12.07       14.46     66.53 o 
  -5  15   9       10.46       21.23     41.70 o 
  -4  15   9       24.52       10.53     35.74 o 
  -3  15   9       48.00       98.47     36.00 o 
  -2  15   9      197.04      187.48     49.90 o 
  -1  15   9       32.06       14.46     38.86 o 
   0  15   9       73.09      104.13     62.19 o 
   1  15   9       83.16       62.19     57.85 o 
   2  15   9      115.06      284.91     70.87 o 
   3  15   9       15.80       26.03     60.74 o 
   4  15   9        4.21        4.34     62.19 o 
  -4  16   9        2.85       27.06     37.48 o 
  -3  16   9       29.59       23.02     67.52 o 
  -2  16   9      148.64      173.35     43.65 o 
  -1  16   9      141.72      209.70     70.87 o 
   0  16   9       20.97       52.06     54.96 o 
   1  16   9      132.33      214.04     67.97 o 
   2  16   9      233.96      255.98     76.65 o 
   3  16   9        6.23       72.31     70.87 o 
   4  16   9        1.13       80.99     72.31 o 
  -4  17   9       24.38       54.02     56.47 o 
  -3  17   9      126.90      206.51     60.02 o 
  -2  17   9        0.97      -38.29     38.22 o 
  -1  17   9       55.58       82.44     63.63 o 
   0  17   9       83.26      121.48     63.63 o 
   1  17   9       54.24       60.74     60.74 o 
   2  17   9      116.10      140.28     69.42 o 
   3  17   9      103.37       59.30     69.42 o 
  -3  18   9       37.95       30.50     45.48 o 
  -2  18   9       90.59      146.54     46.56 o 
  -1  18   9        0.20      -80.99     63.63 o 
   1  18   9       21.90       70.87     65.08 o 
   2  18   9       63.55       98.34     69.42 o 
   3  18   9        6.91      -14.46     67.97 o 
  -2  19   9       67.02      146.42     49.61 o 
  -1  19   9       34.20       56.40     72.31 o 
   1  19   9       54.71       36.16     66.53 o 
   2  19   9        4.78        7.23     67.97 o 
  -1  20   9        3.38       43.39     76.65 o 
  -6   0  10       82.14      111.92     47.15 o 
  -4   0  10      261.15      293.30     46.45 o 
  -2   0  10      266.93      308.05     59.30 o 
   0   0  10     1095.83     1227.85     86.77 o 
   2   0  10      595.71      604.53     75.20 o 
   4   0  10       12.23       52.06     52.06 o 
  -6   1  10       27.42       21.62     30.70 o 
  -5   1  10        7.03       36.26     28.48 o 
  -4   1  10       11.95        8.86     24.88 o 
  -3   1  10       49.50       88.99     25.65 o 
  -2   1  10       26.26      -12.09     32.68 o 
  -1   1  10      140.19      173.71     37.23 o 
   0   1  10       34.81       55.92     40.49 o 
   1   1  10     2419.78     2281.17     84.86 o 
   2   1  10      199.33      129.39     55.68 o 
   3   1  10       30.71       29.41     33.22 o 
   4   1  10       34.93       89.67     36.82 o 
   5   1  10       71.35       43.39     54.96 o 
  -6   2  10        9.76       49.04     37.89 o 
  -5   2  10       57.89       98.24     30.88 o 
  -4   2  10      192.90      212.15     31.04 o 
  -3   2  10      360.11      318.36     35.77 o 
  -2   2  10       67.90      113.00     37.32 o 
  -1   2  10       76.40       74.30     34.25 o 
   0   2  10        1.88      -14.05     30.15 o 
   1   2  10      246.23      236.57     40.87 o 
   2   2  10      745.50      712.47     55.67 o 
   3   2  10      106.95      114.85     37.23 o 
   4   2  10      140.20      156.38     40.31 o 
   5   2  10        3.10      -49.17     47.73 o 
  -6   3  10       25.50       58.57     39.72 o 
  -5   3  10       27.70       50.48     34.86 o 
  -4   3  10        0.29      -21.72     27.14 o 
  -3   3  10      236.15      332.08     36.16 o 
  -2   3  10      273.45      324.87     43.94 o 
  -1   3  10      460.70      556.08     50.08 o 
   0   3  10      370.68      344.13     42.95 o 
   1   3  10       33.11       28.20     32.72 o 
   2   3  10      328.75      449.74     48.03 o 
   3   3  10       13.91       24.26     52.79 o 
   4   3  10       35.99       14.46     50.62 o 
   5   3  10        3.81      -14.46     52.06 o 
  -6   4  10       72.87      123.29     58.18 o 
  -5   4  10      119.81      103.42     31.49 o 
  -4   4  10       26.23       78.40     28.89 o 
  -3   4  10      274.19      286.11     34.92 o 
  -2   4  10        1.26      -14.01     31.18 o 
  -1   4  10       11.86       15.13     32.20 o 
   0   4  10       18.06       53.71     32.68 o 
   1   4  10      379.49      349.83     44.41 o 
   2   4  10       51.11       32.10     34.25 o 
   3   4  10      142.25      209.90     40.15 o 
   4   4  10       38.60       40.49     52.06 o 
   5   4  10        6.91        4.34     54.96 o 
   6   4  10       12.92      -47.73     62.19 o 
  -6   5  10       45.38       28.38     54.70 o 
  -5   5  10       42.07       64.04     50.43 o 
  -4   5  10      109.79      117.35     30.16 o 
  -3   5  10        0.98      -11.79     26.55 o 
  -2   5  10      749.97      688.67     55.19 o 
  -1   5  10      228.17      156.32     39.12 o 
   0   5  10      551.27      522.31     49.53 o 
   1   5  10       46.64       76.94     35.75 o 
   2   5  10        1.00       14.88     32.20 o 
   3   5  10       14.32        8.32     32.30 o 
   4   5  10       22.67       18.80     54.96 o 
   5   5  10        0.92        4.34     56.40 o 
   6   5  10       17.12      104.13     67.97 o 
  -6   6  10        1.32       21.98     51.41 o 
  -5   6  10      183.04      185.08     53.10 o 
  -4   6  10       14.06      -23.73     30.33 o 
  -3   6  10      199.76      240.59     35.17 o 
  -2   6  10      383.86      336.34     46.45 o 
  -1   6  10       23.26       19.82     64.36 o 
   0   6  10       76.41       45.36     33.70 o 
   1   6  10      502.40      416.01     46.32 o 
   2   6  10       56.36      109.47     36.03 o 
   3   6  10      514.43      814.23     89.67 o 
   4   6  10       41.86       50.62     57.85 o 
   5   6  10       77.68       37.60     59.30 o 
   6   6  10        1.25       26.03     65.08 o 
  -6   7  10        1.34       35.48     51.65 o 
  -5   7  10       97.17       95.01     39.11 o 
  -4   7  10      147.62      174.13     46.21 o 
  -3   7  10       21.41       57.75     31.06 o 
  -2   7  10      400.32      481.05     83.16 o 
  -1   7  10      115.12       83.60     37.32 o 
   0   7  10      929.81      975.31     86.77 o 
   1   7  10      122.35       97.71     37.23 o 
   2   7  10       91.07       88.94     36.64 o 
   3   7  10        1.14       27.48     54.96 o 
   4   7  10        1.77       39.05     59.30 o 
   5   7  10      131.73      151.85     67.97 o 
  -6   8  10        7.81        6.34     41.40 o 
  -5   8  10      134.73       83.96     38.68 o 
  -4   8  10       57.34       23.84     41.33 o 
  -3   8  10       50.14       96.24     38.89 o 
  -2   8  10       64.93       64.08     36.64 o 
  -1   8  10      157.40      145.20     38.26 o 
   0   8  10        0.36      -28.49     30.63 o 
   1   8  10       64.35      107.33     35.78 o 
   2   8  10      373.96      384.91     46.89 o 
   3   8  10      285.37      354.33     73.76 o 
   4   8  10      230.33      188.01     67.97 o 
   5   8  10        7.92      -73.76     57.85 o 
  -6   9  10        7.01      -27.25     39.83 o 
  -5   9  10       60.00      -17.26     43.95 o 
  -4   9  10       67.64       55.43     33.57 o 
  -3   9  10       28.82       21.58     37.80 o 
  -2   9  10      354.52      340.16     49.90 o 
  -1   9  10     1367.82     1238.71     67.40 o 
   0   9  10       39.52       33.70     45.56 o 
   1   9  10      162.18      169.36     40.56 o 
   2   9  10        7.46       73.76     56.40 o 
   3   9  10       68.61      109.91     59.30 o 
   4   9  10      221.22      218.38     72.31 o 
   5   9  10       29.78      154.75     73.76 o 
  -6  10  10       67.50       57.34     49.65 o 
  -5  10  10        1.26       11.11     37.02 o 
  -4  10  10      132.42      140.53     37.69 o 
  -3  10  10      192.05      240.07     65.08 o 
  -2  10  10      159.13      150.35     41.33 o 
  -1  10  10        0.56       13.80     41.22 o 
   0  10  10       24.00       -5.12     43.39 o 
   1  10  10       84.60       90.35     38.70 o 
   2  10  10      359.33      271.89     69.42 o 
   3  10  10      160.26      214.04     70.87 o 
   4  10  10       79.48      147.52     70.87 o 
   5  10  10        1.47       -4.34     65.08 o 
  -5  11  10        0.65       19.83     37.57 o 
  -4  11  10       87.16       83.44     47.15 o 
  -3  11  10      212.00      238.63     66.53 o 
  -2  11  10        4.67        3.94     37.23 o 
  -1  11  10      471.14      463.71     51.10 o 
   0  11  10        0.44       45.34     43.39 o 
   1  11  10      133.41      124.98     39.92 o 
   2  11  10       20.09       91.11     60.74 o 
   3  11  10        1.71       49.17     60.74 o 
   4  11  10        8.34       53.51     62.19 o 
   5  11  10       84.49       65.08     73.76 o 
  -5  12  10        0.63      -46.48     36.58 o 
  -4  12  10      297.66      292.58     45.09 o 
  -3  12  10      140.63      138.73     41.78 o 
  -2  12  10        9.35      -14.46     54.96 o 
  -1  12  10      149.06      180.96     52.06 o 
   0  12  10       58.84       78.14     37.67 o 
   1  12  10        4.31       28.92     56.40 o 
   2  12  10      389.06      339.86     76.65 o 
   3  12  10       11.83      -73.76     54.96 o 
   4  12  10       40.01       -1.45     67.97 o 
  -5  13  10        0.35       52.78     42.33 o 
  -4  13  10       26.13       32.09     52.06 o 
  -3  13  10       66.91       60.94     41.78 o 
  -1  13  10      247.79      250.34     45.52 o 
   0  13  10       66.63       40.82     36.14 o 
   1  13  10      165.29      167.76     67.97 o 
   2  13  10        2.23       11.57     62.19 o 
   3  13  10        0.58      101.24     66.53 o 
   4  13  10        0.13       52.06     69.42 o 
  -4  14  10      153.66      152.82     49.53 o 
  -3  14  10       36.64       83.62     44.48 o 
  -1  14  10        0.63       28.29     60.74 o 
   0  14  10      443.43      767.95     91.11 o 
   1  14  10       60.49       69.42     63.63 o 
   2  14  10      113.00       67.97     65.08 o 
   3  14  10       52.62        1.45     59.30 o 
   4  14  10       59.58       80.99     75.20 o 
  -4  15  10        3.06        7.75     44.26 o 
  -3  15  10      138.33      203.81     50.64 o 
  -1  15  10       41.39       72.39     39.73 o 
   0  15  10      483.20      403.50     78.10 o 
   1  15  10       49.92       85.33     69.42 o 
   2  15  10      262.15      273.34     79.54 o 
   3  15  10        1.57      -26.03     65.08 o 
  -4  16  10        2.90       41.37     48.96 o 
  -3  16  10      101.66       43.77     97.62 o 
  -1  16  10       63.92       80.99     56.40 o 
   0  16  10       30.07      164.87     69.42 o 
   1  16  10      221.77      351.43     83.88 o 
   2  16  10        4.89       44.83     66.53 o 
   3  16  10       51.48       78.10     72.31 o 
  -3  17  10      128.19      106.62     51.01 o 
   0  17  10      208.14      144.62     66.53 o 
   1  17  10      110.72      111.36     67.97 o 
   2  17  10        0.49       39.05     72.31 o 
   1  18  10      109.28      284.91     79.54 o 
   2  18  10        3.91       15.91     66.53 o 
  -5   0  11      108.85      116.94     46.32 o 
  -3   0  11      548.01      579.94     79.54 o 
  -1   0  11     1119.44     1055.75     94.01 o 
   1   0  11      621.40      669.61     82.44 o 
   3   0  11       14.33       -4.34     47.73 o 
  -6   1  11      125.64      134.53     36.06 o 
  -5   1  11       89.32      125.41     32.66 o 
  -4   1  11      214.13      190.13     45.50 o 
  -3   1  11       36.52        8.78     36.77 o 
  -2   1  11        0.20      -25.99     34.25 o 
  -1   1  11       36.47       45.15     40.49 o 
   0   1  11     1200.41     1122.85     92.56 o 
   1   1  11     1140.29     1111.13     67.49 o 
   2   1  11      198.75      234.15     43.45 o 
   3   1  11      149.99       99.35     39.53 o 
   4   1  11       50.19       33.84     37.32 o 
   5   1  11       14.69      -10.12     56.40 o 
  -6   2  11       10.90      -33.76     38.01 o 
  -5   2  11      206.23      233.02     35.85 o 
  -4   2  11       41.90       94.91     91.11 o 
  -3   2  11      143.98      116.87     47.73 o 
  -2   2  11        7.91      -46.84     33.22 o 
  -1   2  11      586.43      520.79     52.79 o 
   0   2  11        7.47       20.16     52.06 o 
   1   2  11        2.45        1.58     56.40 o 
   2   2  11       48.88       31.82     35.79 o 
   3   2  11      188.06      245.98     98.34 o 
   4   2  11        6.91      -12.56     37.32 o 
   5   2  11       37.08      101.24     60.74 o 
  -6   3  11       18.63       36.87     41.01 o 
  -5   3  11       42.81       41.05     30.30 o 
  -4   3  11       14.22       56.62     54.96 o 
  -3   3  11       22.01        7.55     36.77 o 
  -2   3  11        9.84       46.06     44.11 o 
  -1   3  11       90.00       89.67     38.86 o 
   0   3  11      150.31      123.46     38.82 o 
   1   3  11        3.35      -20.51     33.56 o 
   2   3  11       94.21       95.84     38.09 o 
   3   3  11       99.10      132.42     55.68 o 
   4   3  11       23.15       21.69     57.85 o 
   5   3  11        3.88        8.68     57.85 o 
  -6   4  11        0.22       17.67     39.31 o 
  -5   4  11       26.45       60.98     32.56 o 
  -4   4  11      325.51      296.53     51.13 o 
  -3   4  11      433.60      455.34     60.02 o 
  -2   4  11      513.45      607.16     56.22 o 
  -1   4  11       90.80       26.76     35.79 o 
   0   4  11      207.66      215.64     80.99 o 
   1   4  11        4.83       58.91     36.21 o 
   2   4  11       36.10      -13.45     33.70 o 
   3   4  11       34.21       -1.85     36.29 o 
   4   4  11       70.72      147.52     62.19 o 
   5   4  11      116.56      143.18     66.53 o 
  -6   5  11       67.36       77.31     41.79 o 
  -5   5  11       92.94       69.92     38.65 o 
  -4   5  11       14.10       42.52     39.36 o 
  -3   5  11        0.44      -45.40     35.18 o 
  -2   5  11       30.89       50.13     37.67 o 
  -1   5  11       57.74       72.43     37.80 o 
   0   5  11      111.07      196.78     42.43 o 
   1   5  11      425.07      374.70     48.37 o 
   2   5  11       34.25       43.09     80.27 o 
   3   5  11       59.69       90.56     39.53 o 
   4   5  11       12.20      101.24     65.08 o 
   5   5  11        0.09        7.23     60.74 o 
  -6   6  11        0.03        1.50     42.13 o 
  -5   6  11       70.51      127.53     47.93 o 
  -4   6  11      144.37       84.66     41.89 o 
  -3   6  11        0.04        1.29     39.05 o 
  -2   6  11      488.62      448.59     53.18 o 
  -1   6  11       26.00       32.54     43.39 o 
   0   6  11       29.22      -17.12     34.72 o 
   1   6  11       43.55       74.40     46.28 o 
   2   6  11        3.82       -2.64     34.37 o 
   3   6  11        0.94        1.45     56.40 o 
   4   6  11      143.43      147.52     67.97 o 
   5   6  11        2.21       92.56     66.53 o 
  -6   7  11        0.69      -79.22     52.81 o 
  -5   7  11       94.94       77.17     47.01 o 
  -4   7  11       59.52       -1.79     40.31 o 
  -3   7  11      121.15       93.12     86.77 o 
  -2   7  11       53.11       42.05     47.00 o 
  -1   7  11      246.42      290.86     46.45 o 
   0   7  11       17.93       30.07     39.77 o 
   1   7  11      230.79      219.48     94.01 o 
   2   7  11       34.84       36.27     39.05 o 
   3   7  11      317.35      415.07     79.54 o 
   4   7  11        5.72       20.25     63.63 o 
   5   7  11       12.82       53.51     69.42 o 
  -5   8  11        1.60       82.44     70.87 o 
  -4   8  11      256.45      318.17     76.65 o 
  -3   8  11      237.08      225.74     48.37 o 
  -2   8  11      295.25      385.33     51.10 o 
  -1   8  11        7.82       40.53     37.23 o 
   0   8  11       63.92       63.40     44.11 o 
   1   8  11        1.25        1.15     35.00 o 
   2   8  11      134.78      153.45     43.38 o 
   3   8  11      159.73      198.13     70.87 o 
   4   8  11      184.13      203.92     72.31 o 
   5   8  11       97.72       31.82     69.42 o 
  -5   9  11       78.17      122.93     75.20 o 
  -3   9  11       66.55      106.99     42.36 o 
  -2   9  11       16.35       18.92     37.80 o 
  -1   9  11       48.59       63.63     39.28 o 
   0   9  11       98.30       65.04     37.23 o 
   1   9  11      333.73      390.87     52.79 o 
   2   9  11      190.79      218.38     69.42 o 
   3   9  11        7.60       75.20     62.19 o 
   4   9  11        8.48       18.80     65.08 o 
   5   9  11        0.15      -43.39     66.53 o 
  -5  10  11       13.73       41.94     65.08 o 
  -3  10  11      410.21      370.53     53.15 o 
  -2  10  11       95.24      140.19     56.40 o 
  -1  10  11      245.18      251.70     60.74 o 
   0  10  11        2.95       62.19     38.09 o 
   1  10  11       14.49       16.58     36.21 o 
   2  10  11        2.17       24.59     60.74 o 
   3  10  11        5.47       43.39     65.08 o 
   4  10  11        0.48       -8.68     66.53 o 
  -5  11  11        0.12       82.44     73.76 o 
  -3  11  11        0.30       24.59     62.19 o 
  -2  11  11        2.25      -53.69     35.79 o 
  -1  11  11       84.18      130.35     66.53 o 
   0  11  11       28.64       64.76     45.56 o 
   1  11  11       54.75      101.24     63.63 o 
   2  11  11       52.93      108.47     67.97 o 
   3  11  11        0.72       98.34     70.87 o 
   4  11  11        2.12      -20.25     63.63 o 
  -2  12  11        2.63      -38.33     37.85 o 
  -1  12  11      113.56      145.28     44.44 o 
   0  12  11        9.24       -1.95     37.47 o 
   1  12  11       15.04       65.08     63.63 o 
   2  12  11       66.37      -62.19     56.40 o 
   3  12  11       26.17       41.94     67.97 o 
   4  12  11        1.14      -28.92     70.87 o 
  -2  13  11       16.06       15.91     54.96 o 
  -1  13  11        0.57       25.82     52.79 o 
   0  13  11      190.40      248.94     60.74 o 
   1  13  11        7.23       36.16     60.74 o 
   2  13  11      177.65      261.77     80.99 o 
   3  13  11        0.27       17.35     65.08 o 
  -2  14  11       47.35       11.57     54.96 o 
  -1  14  11        2.83      -20.86     38.70 o 
   0  14  11      107.91       75.20     65.08 o 
   1  14  11        6.71       -1.45     65.08 o 
   2  14  11       14.47       10.12     67.97 o 
   3  14  11       15.56       17.35     66.53 o 
  -2  15  11       34.74      -14.46     56.40 o 
  -1  15  11        6.44       39.41     42.62 o 
   0  15  11        7.21      -11.57     63.63 o 
   1  15  11      172.81      143.18     76.65 o 
   2  15  11      146.80      109.91     75.20 o 
   3  15  11       16.51       27.48     73.76 o 
  -2  16  11      177.27      250.20     73.76 o 
   0  16  11        6.43      -14.46     65.08 o 
   1  16  11       84.10       -7.23     69.42 o 
   2  16  11        1.51       31.82     70.87 o 
  -2  17  11       82.00       85.33     65.08 o 
   0  17  11        1.59      124.38     76.65 o 
   1  17  11       47.82     -101.96     67.97 o 
  -6   0  12        1.65      -41.94     65.08 o 
  -4   0  12        5.76       27.48     63.63 o 
  -2   0  12      394.65      377.47     73.76 o 
   0   0  12      151.13      254.54     65.08 o 
   2   0  12       79.99       62.19     57.85 o 
   4   0  12       46.45      -27.48     53.51 o 
  -6   1  12        2.79      -22.22     44.96 o 
  -5   1  12       48.71      107.57     48.57 o 
  -4   1  12        0.21        1.69     41.78 o 
  -3   1  12      169.41      193.02     47.54 o 
  -2   1  12       58.92       37.33     40.87 o 
  -1   1  12        1.13       -5.71     37.32 o 
   0   1  12        0.06      -14.58     37.32 o 
   1   1  12        4.37       25.80     37.80 o 
   2   1  12       55.55       -1.16     51.34 o 
   3   1  12       45.90       35.77     40.38 o 
   4   1  12        4.99       -6.24     39.28 o 
  -6   2  12       11.43       41.94     69.42 o 
  -5   2  12        3.42       14.90     43.94 o 
  -4   2  12        8.18       15.87     88.22 o 
  -3   2  12        0.16      -26.97     42.66 o 
  -2   2  12      144.96      181.76    122.93 o 
  -1   2  12       72.84       70.07     44.83 o 
   0   2  12      442.22      374.91     51.58 o 
   1   2  12      108.20       94.17     45.56 o 
   2   2  12       76.29       72.31     40.91 o 
   3   2  12        1.19       21.14     39.73 o 
   4   2  12        0.08       11.57     59.30 o 
   5   2  12        0.29      -13.02     60.74 o 
  -5   3  12        0.93       37.87     52.06 o 
  -4   3  12       67.38       42.70     45.50 o 
  -3   3  12       43.71       23.14     41.93 o 
  -2   3  12       32.74        9.98     39.84 o 
  -1   3  12       45.98       44.50     39.84 o 
   0   3  12        0.15      -20.57     36.77 o 
   1   3  12        6.83       44.78     78.82 o 
   2   3  12        1.15      -35.18     35.62 o 
   3   3  12       15.80        0.15     38.70 o 
   4   3  12       56.29       66.53     65.08 o 
   5   3  12        9.46      122.93     69.42 o 
  -5   4  12        0.75      -28.36     62.91 o 
  -4   4  12       20.32       -7.71     56.40 o 
  -3   4  12       10.54       27.19     40.38 o 
  -2   4  12       22.86       42.66     39.88 o 
  -1   4  12       46.49       84.60     41.93 o 
   0   4  12        2.84       39.07     38.82 o 
   1   4  12      187.33      207.11     45.43 o 
   2   4  12       72.68       49.96     40.31 o 
   3   4  12       37.84       -6.79     39.53 o 
   4   4  12        3.19        4.34     59.30 o 
   5   4  12        3.75       26.03     66.53 o 
  -5   5  12        1.32       17.35     65.08 o 
  -4   5  12       24.64       36.22     44.48 o 
  -3   5  12        8.27      -31.09     38.86 o 
  -2   5  12      180.68      153.30     46.02 o 
  -1   5  12        3.07        0.46     38.26 o 
   0   5  12       96.40       52.81     39.84 o 
   1   5  12        1.57      -20.89     36.64 o 
   2   5  12       16.38       66.02     40.30 o 
   3   5  12       35.69       66.53     65.08 o 
   4   5  12       39.36       24.59     63.63 o 
   5   5  12        4.38        5.78     66.53 o 
  -5   6  12       31.26       95.45     69.42 o 
  -4   6  12        4.13       -7.54     42.43 o 
  -3   6  12       64.31       99.60     45.98 o 
  -2   6  12        1.32        6.08     39.84 o 
  -1   6  12      173.58      217.41     47.01 o 
   0   6  12        1.15       17.99     38.26 o 
   1   6  12      139.81      163.44     45.43 o 
   2   6  12        9.68      -10.76     59.30 o 
   3   6  12        0.95      -53.51     57.85 o 
   4   6  12        2.59       -2.89     65.08 o 
  -5   7  12       28.09      179.33     75.20 o 
  -4   7  12       96.66      164.04     50.55 o 
  -3   7  12        1.33      -10.58     41.89 o 
  -2   7  12       47.36       57.32     44.83 o 
  -1   7  12       72.25       44.76     83.16 o 
   0   7  12        4.18      -22.30     36.64 o 
   1   7  12       22.93       19.79     48.45 o 
   2   7  12      123.68      173.79    100.51 o 
   3   7  12       19.86       54.96     66.53 o 
   4   7  12       86.32      125.82     72.31 o 
  -5   8  12        0.17       23.14     67.97 o 
  -4   8  12      100.24      122.93     72.31 o 
  -3   8  12       73.96      100.94     59.30 o 
  -2   8  12        1.97      -18.08     38.86 o 
  -1   8  12      116.84      106.30     43.97 o 
   0   8  12       20.77       -1.89     68.70 o 
   1   8  12       50.38      110.26     42.81 o 
   2   8  12       14.74      -80.27     53.51 o 
   3   8  12        4.32      122.93     70.87 o 
   4   8  12       48.88       99.79     76.65 o 
  -5   9  12       25.26      -20.25     70.87 o 
  -4   9  12       24.35       56.40     69.42 o 
  -3   9  12       23.58      -39.48     41.41 o 
  -2   9  12        1.24       43.08     42.91 o 
  -1   9  12       26.95       -2.41     39.84 o 
   0   9  12       17.45      -23.25     56.40 o 
   1   9  12        4.82      -58.07     52.79 o 
   2   9  12       22.86       37.60     62.19 o 
   3   9  12       11.93       18.80     67.97 o 
   4   9  12        2.18       -8.68     69.42 o 
  -4  10  12        1.04      111.36     72.31 o 
  -3  10  12        5.29       66.53     65.08 o 
  -2  10  12       82.82      143.79     47.01 o 
  -1  10  12       69.26       55.51     43.83 o 
   0  10  12      116.73      182.45     48.29 o 
   1  10  12       44.04       70.07     42.38 o 
   2  10  12       47.99       21.69     63.63 o 
   3  10  12        1.46       18.80     69.42 o 
   4  10  12       13.72       -2.89     72.31 o 
  -4  11  12       58.29      -23.14     67.97 o 
  -3  11  12      174.55      215.49     76.65 o 
  -2  11  12        2.81       13.79     42.62 o 
  -1  11  12       88.75       49.72     42.81 o 
   0  11  12       82.87       89.60     44.81 o 
   1  11  12        1.14       75.20     66.53 o 
   2  11  12        3.20       28.92     67.97 o 
   3  11  12       39.25      104.13     75.20 o 
  -4  12  12        0.51        2.89     72.31 o 
  -3  12  12        1.52      -53.51     60.74 o 
  -2  12  12       18.02       96.66     47.01 o 
  -1  12  12        1.10      -50.67     40.96 o 
   0  12  12      233.24      318.03     53.10 o 
   1  12  12        0.29       49.17     67.97 o 
   2  12  12       40.61        4.34     65.08 o 
   3  12  12        5.82       60.74     72.31 o 
  -3  13  12       17.62      118.59     70.87 o 
  -2  13  12        1.61      -65.08     54.96 o 
  -1  13  12        3.40        5.68     41.99 o 
   0  13  12       39.57       40.24     43.83 o 
   1  13  12        4.72      -14.46     63.63 o 
   2  13  12       29.34      -91.11     62.19 o 
   3  13  12       29.23       56.40     78.10 o 
  -3  14  12       31.42      -20.25     62.19 o 
  -2  14  12       44.45       96.90     66.53 o 
  -1  14  12       42.32      -59.42     39.61 o 
   0  14  12      121.79      160.53     75.20 o 
   1  14  12        9.27      -24.59     65.08 o 
   2  14  12        9.57       30.37     78.10 o 
  -2  15  12       52.47       39.05     66.53 o 
  -1  15  12       76.30       49.17     46.12 o 
   0  15  12        0.30      -85.33     62.19 o 
   1  15  12      126.21      251.64     86.77 o 
   0  16  12       51.34      167.76     83.88 o 
  -5   0  13       28.86       86.77     72.31 o 
  -3   0  13       27.04       -1.45     63.63 o 
  -1   0  13        0.03      -41.94     53.51 o 
   1   0  13      171.34      276.23     70.87 o 
   3   0  13      224.53      247.31     72.31 o 
  -5   1  13       10.13      -34.41     46.52 o 
  -4   1  13       12.89       33.74     51.34 o 
  -3   1  13        0.11       56.78     73.76 o 
  -2   1  13        8.32      -10.61     88.94 o 
  -1   1  13        6.14       49.03     66.53 o 
   0   1  13      121.34       92.66     44.41 o 
   1   1  13       30.78       -2.39     47.73 o 
   2   1  13      158.46       71.66     44.41 o 
   3   1  13       15.32       11.00     42.91 o 
   4   1  13       18.94       26.02     44.48 o 
  -5   2  13       45.35       31.34     62.19 o 
  -4   2  13       24.13        7.43     67.97 o 
  -3   2  13       45.78       31.65     47.54 o 
  -2   2  13        8.05       15.51     44.41 o 
  -1   2  13        0.09       11.17     40.87 o 
   0   2  13      113.28      121.75     47.01 o 
   1   2  13       47.63       93.12     44.96 o 
   2   2  13        2.43       -5.21     40.30 o 
   3   2  13       54.30       91.48     46.45 o 
   4   2  13        9.92      -41.94     57.85 o 
  -5   3  13        3.79        5.63     49.05 o 
  -4   3  13       24.70       32.27     48.57 o 
  -3   3  13        3.59        7.95     45.00 o 
  -2   3  13      202.37      248.74     54.17 o 
  -1   3  13       59.17       29.40     43.38 o 
   0   3  13      119.22       89.52     44.48 o 
   1   3  13       84.06      -12.11     56.40 o 
   2   3  13        8.50       16.58     41.33 o 
   3   3  13        3.76      -39.05     39.84 o 
   4   3  13       15.46      -57.85     59.30 o 
  -5   4  13       11.93        6.39     48.96 o 
  -4   4  13       92.70       95.60     48.18 o 
  -3   4  13        0.65       -4.83     49.90 o 
  -2   4  13      102.87       -4.34     42.95 o 
  -1   4  13        0.73      -48.11     38.70 o 
   0   4  13       24.65       49.53     45.56 o 
   1   4  13       45.19       30.54     43.45 o 
   2   4  13      120.69      134.07     48.50 o 
   3   4  13       34.73       56.92     44.83 o 
   4   4  13       41.70       65.08     69.42 o 
  -5   5  13       15.92        1.45     69.42 o 
  -4   5  13        4.39      -20.08     44.86 o 
  -3   5  13       23.38       26.26     45.98 o 
  -2   5  13        6.66      -10.99     95.45 o 
  -1   5  13      166.15      133.55     47.54 o 
   0   5  13       20.87       31.09     41.93 o 
   1   5  13      100.13       70.74     45.43 o 
   2   5  13        3.69      -44.02     40.56 o 
   3   5  13        3.07      -52.06     60.74 o 
   4   5  13        0.32       50.62     72.31 o 
  -5   6  13       13.82       17.35     69.42 o 
  -4   6  13       12.68      -19.67     45.98 o 
  -3   6  13       21.30       28.81     45.88 o 
  -2   6  13        0.91      -10.14     43.45 o 
  -1   6  13       22.33       23.89     43.45 o 
   0   6  13       11.74       50.02     44.05 o 
   1   6  13        0.73       41.41     40.31 o 
   2   6  13      112.39      212.53     51.01 o 
   3   6  13        3.13      -88.94     59.30 o 
   4   6  13       23.78       -7.23     67.97 o 
  -4   7  13       23.30      101.58     81.71 o 
  -3   7  13        4.20      -50.16     43.45 o 
  -2   7  13        4.44      -17.57     41.78 o 
  -1   7  13      258.15      340.59     55.73 o 
   0   7  13       10.35      -28.72     42.62 o 
   1   7  13       27.18       46.24     57.13 o 
   2   7  13       66.23       11.30     43.38 o 
   3   7  13        0.90       53.51     70.87 o 
   4   7  13       17.15        7.23     72.31 o 
  -4   8  13       12.20       70.87     73.76 o 
  -3   8  13        0.80      -17.35     46.02 o 
  -2   8  13        7.38       -4.34     45.00 o 
  -1   8  13       28.04       25.70     43.94 o 
   0   8  13       15.55        8.63     42.74 o 
   1   8  13       10.49       -5.37     40.96 o 
   2   8  13       28.08      -83.88     62.19 o 
   3   8  13       32.74       79.54     78.10 o 
  -4   9  13       56.12       62.19     75.20 o 
  -3   9  13       18.70       17.87     47.15 o 
  -2   9  13        3.84      -62.11     41.41 o 
  -1   9  13       75.81       53.16     45.48 o 
   0   9  13      223.57      216.40    127.27 o 
   1   9  13        6.68      -15.17     40.56 o 
   2   9  13       17.32       75.20     72.31 o 
   3   9  13       13.39       70.87     73.76 o 
  -4  10  13        1.10       24.59     75.20 o 
  -3  10  13       12.13      -88.22     62.19 o 
  -2  10  13       12.62      -46.31     68.70 o 
  -1  10  13        7.24        9.40     44.86 o 
   0  10  13       58.39       39.80     46.74 o 
   1  10  13       10.51       36.89     65.08 o 
   2  10  13       18.96       60.74     70.87 o 
   3  10  13       31.41      -26.03     73.76 o 
  -3  11  13       28.66      -24.59     72.31 o 
  -2  11  13       41.41       -1.56     46.12 o 
  -1  11  13        0.27      -42.20     43.24 o 
   0  11  13       48.44      140.45     49.69 o 
   1  11  13        7.79      -27.48     66.53 o 
   2  11  13       20.73       72.31     75.20 o 
  -3  12  13       72.55      -37.60     67.97 o 
  -2  12  13       20.88       21.32     47.93 o 
  -1  12  13        0.01      -22.03     78.82 o 
   0  12  13       37.77       -2.30     47.35 o 
   1  12  13       70.19       80.99     73.76 o 
   2  12  13        0.40        8.68     73.76 o 
  -2  13  13       26.33       99.79     73.76 o 
  -1  13  13       19.63      -15.83     47.01 o 
   0  13  13       56.70      117.14     80.99 o 
   1  13  13       17.27       76.65     76.65 o 
  -1  14  13        5.96       29.21     50.04 o 
   0  14  13        1.66       54.96     72.31 o 
   1  14  13       20.32       36.16     76.65 o 
  -4   0  14       11.62       33.26     73.76 o 
  -2   0  14       71.26       98.34     69.42 o 
   0   0  14        1.17       28.92     66.53 o 
   2   0  14       12.08      -23.14     59.30 o 
  -4   1  14        3.11       90.01     53.15 o 
  -3   1  14       38.39       42.29     50.08 o 
  -2   1  14       13.13      -13.69     44.96 o 
  -1   1  14        0.64        8.73     45.50 o 
   0   1  14       14.25      -78.39     60.74 o 
   1   1  14      375.75      216.10     54.20 o 
   2   1  14      103.72       78.83     47.54 o 
   3   1  14       22.37        2.60     45.88 o 
  -4   2  14       51.34      -29.84     47.01 o 
  -3   2  14       20.22        0.73     49.59 o 
  -2   2  14       54.31       41.97     48.03 o 
  -1   2  14        0.43      -62.89     41.93 o 
   0   2  14      138.82      100.56     48.03 o 
   1   2  14        0.25        7.33     45.43 o 
   2   2  14       57.34       -4.37     90.39 o 
   3   2  14        2.03       69.78     49.59 o 
  -4   3  14       82.23       37.43     91.84 o 
  -3   3  14        1.29      -37.94     45.50 o 
  -2   3  14        5.70       29.48     49.59 o 
  -1   3  14        7.23      -58.73     44.48 o 
   0   3  14       36.60       90.18     48.96 o 
   1   3  14        2.81        6.34     58.57 o 
   2   3  14       46.68       38.24     45.98 o 
   3   3  14        0.88       -2.74     48.03 o 
  -4   4  14        0.71       -0.69     50.61 o 
  -3   4  14       67.65       85.34     51.45 o 
  -2   4  14       53.88       23.49     50.08 o 
  -1   4  14       75.48      -37.60     42.95 o 
   0   4  14        1.84      -36.16     49.17 o 
   1   4  14        0.55      -51.34     42.91 o 
   2   4  14        0.92       60.00     47.77 o 
   3   4  14       10.77      109.91     72.31 o 
  -4   5  14        1.41      -59.07     48.37 o 
  -3   5  14        1.56      -59.70     45.88 o 
  -2   5  14        2.80       14.46     47.04 o 
  -1   5  14       18.33       19.08     47.48 o 
   0   5  14       18.91       54.34     45.43 o 
   1   5  14       17.45       -8.55     46.32 o 
   2   5  14       18.31       10.41     46.52 o 
   3   5  14        2.07      -13.02     70.87 o 
  -4   6  14        1.87       -4.18     49.98 o 
  -3   6  14       71.19      155.37     56.69 o 
  -2   6  14       43.43        7.09     70.14 o 
  -1   6  14       98.43       55.17     65.80 o 
   0   6  14        4.51        1.79     44.68 o 
   1   6  14        3.22       -6.60     45.29 o 
   2   6  14       16.84      -36.05     96.90 o 
   3   6  14       21.41      -26.03     72.31 o 
  -3   7  14       25.14      -38.16     50.61 o 
  -2   7  14        2.96      -50.99     57.13 o 
  -1   7  14        3.89      -38.27     45.50 o 
   0   7  14      115.57       56.76     47.35 o 
   1   7  14        6.92      -60.83     67.25 o 
   2   7  14       59.45       20.25     70.87 o 
   3   7  14        8.78       34.71     76.65 o 
  -3   8  14       40.75       -3.08     49.98 o 
  -2   8  14       22.11      -67.25     47.04 o 
  -1   8  14        2.87      -42.86     81.71 o 
   0   8  14       12.64       96.66     50.24 o 
   1   8  14       16.11      -62.05     42.37 o 
   2   8  14       17.27       34.71     76.65 o 
  -3   9  14       89.99       12.80     50.55 o 
  -2   9  14       11.27       92.17     70.87 o 
  -1   9  14       40.19       68.21     49.83 o 
   0   9  14        4.23       25.80     62.19 o 
   1   9  14       16.37        7.10     46.32 o 
   2   9  14       25.05      -20.25     67.97 o 
  -2  10  14      104.12       62.98     70.87 o 
  -1  10  14       16.57       -4.08     48.57 o 
   0  10  14       11.04       19.74     48.45 o 
   1  10  14        0.12       76.65     75.20 o 
   2  10  14        0.60       -2.89     78.10 o 
  -2  11  14        7.19       -8.38     48.58 o 
  -1  11  14        4.91      -42.70     69.42 o 
   0  11  14        3.86      -47.42     45.88 o 
   1  11  14       28.59       10.12     76.65 o 
  -1  12  14       27.53       95.81    103.41 o 
   0  12  14       19.78       22.17     52.06 o 
  -3   0  15       10.18      -72.31     70.87 o 
  -1   0  15      117.94      108.47     78.10 o 
   1   0  15       19.54       72.31     73.76 o 
  -3   1  15        2.99       46.20     53.68 o 
  -2   1  15       41.99       25.84     52.66 o 
  -1   1  15       25.52       12.34     49.05 o 
   0   1  15       38.21       17.05     48.50 o 
   1   1  15      104.48       91.53     51.45 o 
   2   1  15        0.57       -4.53     54.23 o 
  -3   2  15        0.29       51.53     55.67 o 
  -2   2  15        1.55       39.53     57.85 o 
  -1   2  15       66.34       83.65    105.58 o 
   0   2  15        4.68       73.27     51.45 o 
   1   2  15       24.95       44.86     49.53 o 
   2   2  15        0.81      -38.33     46.02 o 
  -3   3  15       10.64       40.72     55.19 o 
  -2   3  15       12.08       37.11     54.08 o 
  -1   3  15        0.20        4.82     49.05 o 
   0   3  15        0.50      -29.55     46.51 o 
   1   3  15       27.16       45.68     51.88 o 
   2   3  15        0.29      -55.27     45.85 o 
  -3   4  15       41.57       59.61     55.73 o 
  -2   4  15       31.17      -26.47     50.86 o 
  -1   4  15       16.51       37.84     52.60 o 
   0   4  15       36.54       15.06     51.10 o 
   1   4  15        0.97       55.16     50.62 o 
   2   4  15        2.87       -5.15     47.93 o 
  -3   5  15        5.17       18.84     53.10 o 
  -2   5  15        0.23      -39.70     49.05 o 
  -1   5  15       20.55      -53.60     47.73 o 
   0   5  15        4.99       60.34     64.36 o 
   1   5  15        3.53        8.81     48.80 o 
   2   5  15        6.02       49.38     84.60 o 
  -2   6  15       33.40       71.01     55.73 o 
  -1   6  15        0.62      -59.04     46.74 o 
   0   6  15        4.71      -79.54     53.51 o 
   1   6  15        6.87      -29.65     46.02 o 
   2   6  15       20.83      -27.18     49.83 o 
  -2   7  15        1.00       28.81     53.68 o 
  -1   7  15        0.35       10.85     53.18 o 
   0   7  15       13.75        8.72     48.50 o 
   1   7  15        0.85      -36.94    102.68 o 
  -2   8  15       22.71       65.80     56.25 o 
  -1   8  15        5.49      -11.63     48.50 o 
   0   8  15       31.47       71.26     53.74 o 
   1   8  15        2.63       59.67     51.10 o 
  -1   9  15        2.97       43.70     52.48 o 
   0   9  15        1.94       -1.12     49.59 o 
   0   0  16       28.45        4.34     78.10 o 
  -1   1  16        0.73      -55.74     57.13 o 
   0   1  16        0.14      -44.79     54.23 o 
   1   1  16       29.93      -71.34     49.98 o 
  -1   2  16        0.61       63.78     57.24 o 
   0   2  16       12.44      -40.74     53.62 o 
  -1   3  16       10.70       -5.62    111.36 o 
   0   3  16       10.05      -55.60     52.91 o 
  -1   4  16       10.00      -30.40     54.53 o 
   0   4  16        5.81        8.29     60.02 o 
                                                 
